# Supplementary material for: Systematic review and integrated data analysis reveal diverse pangolin-associated microbes with infection potential
Source: Nat Commun. 2023 Oct 25;14:6786. doi: 10.1038/s41467-023-42592-w (PMC10600157; doi:10.1038/s41467-023-42592-w)
Supplement: Supplementary file 5 — Source Data [file 41467_2023_42592_MOESM5_ESM.zip]

Archive with 31 entries (30 files):
- Source Data.xlsx
- Source Data/
- Source Data/Source_Data_Fig_5a.treefile
- Source Data/Source_Data_Fig_5b.treefile
- Source Data/Source_Data_Fig_5c.treefile
- Source Data/Source_Data_Fig_5d.treefile
- Source Data/Source_Data_Fig_5e.treefile
- Source Data/Source_Data_Fig_5f.treefile
- Source Data/Source_Data_Fig_5g.treefile
- Source Data/Source_Data_Supplementary_Fig_10_Parvoviridae.treefile
- Source Data/Source_Data_Supplementary_Fig_11_Astroviridae.treefile
- Source Data/Source_Data_Supplementary_Fig_11_Circovirus.treefile
- Source Data/Source_Data_Supplementary_Fig_11_Cyclovirus.treefile
- Source Data/Source_Data_Supplementary_Fig_11_Unclassified_Flaviviridae.treefile
- Source Data/Source_Data_Supplementary_Fig_12_Hunnivirus.treefile
- Source Data/Source_Data_Supplementary_Fig_12_Nairoviridae.treefile
- Source Data/Source_Data_Supplementary_Fig_12_Othomyxoviridae.treefile
- Source Data/Source_Data_Supplementary_Fig_12_Phasmaviridae.treefile
- Source Data/Source_Data_Supplementary_Fig_12_Sapovirus.treefile
- Source Data/Source_Data_Supplementary_Fig_13_Coltivirus.treefile
- Source Data/Source_Data_Supplementary_Fig_13_Genomoviridae.treefile
- Source Data/Source_Data_Supplementary_Fig_13_Papillomaviridae.treefile
- Source Data/Source_Data_Supplementary_Fig_13_Pestivirus.treefile
- Source Data/Source_Data_Supplementary_Fig_14_Etatorquevirus.treefile
- Source Data/Source_Data_Supplementary_Fig_14_Phenuiviridae.treefile
- Source Data/Source_Data_Supplementary_Fig_14_Picobirnaviridae.treefile
- Source Data/Source_Data_Supplementary_Fig_14_Rhabdoviridae.treefile
- Source Data/Source_Data_Supplementary_Fig_14_Senecavirus.treefile
- Source Data/Source_Data_Supplementary_Fig_14_Shanbavirus.treefile
- Source Data/Source_Data_Supplementary_Fig_14_Tettorquevirus.treefile
- Source Data/Source_Data_Supplementary_Fig_9_Betacoronavirus.treefile
