# Supplementary material for: Systematic review and integrated data analysis reveal diverse pangolin-associated microbes with infection potential
Source: Nat Commun. 2023 Oct 25;14:6786. doi: 10.1038/s41467-023-42592-w (PMC10600157; doi:10.1038/s41467-023-42592-w)
Supplement: Supplementary file 5 — Source Data [file 41467_2023_42592_MOESM5_ESM.zip › Source Data.xlsx]

## Sheet: Figure 1b
Figure 1b
		Date of Release	Species of sequence	Number of sequences
	Data 1	2013	Bacterium	2
		2015	Bacterium	2
		2017	Bacterium	18
		2020	Bacterium	17
		2022	Bacterium	50
		2013	Protist	2
		2015	Protist	3
		2016	Protist	1
		2020	Protist	4
		2021	Protist	8
		2018	Virus	1
		2019	Virus	1
		2020	Virus	24
		2021	Virus	24
		2022	Virus	296
		2023	Virus	4
		Date of publication	Content of publication	Number of publication
	Data 2	1976	Microbe associated	1
		2004	Microbe associated	1
		2013	Microbe associated	2
		2014	Microbe associated	1
		2016	Microbe associated	3
		2017	Microbe associated	1
		2019	Microbe associated	3
		2020	Microbe associated	8
		2021	Microbe associated	8
		2022	Microbe associated	12
		2023	Microbe associated	1
		1888	Non−microbe	1
		1931	Non−microbe	1
		1933	Non−microbe	1
		1941	Non−microbe	1
		1958	Non−microbe	2
		1959	Non−microbe	1
		1966	Non−microbe	1
		1967	Non−microbe	2
		1973	Non−microbe	2
		1976	Non−microbe	1
		1984	Non−microbe	1
		1988	Non−microbe	2
		1989	Non−microbe	1
		1991	Non−microbe	1
		1993	Non−microbe	2
		1994	Non−microbe	2
		1997	Non−microbe	3
		1998	Non−microbe	3
		1999	Non−microbe	3
		2000	Non−microbe	3
		2001	Non−microbe	2
		2002	Non−microbe	3
		2003	Non−microbe	2
		2004	Non−microbe	3
		2005	Non−microbe	4
		2006	Non−microbe	5
		2007	Non−microbe	7
		2008	Non−microbe	2
		2009	Non−microbe	3
		2010	Non−microbe	4
		2011	Non−microbe	8
		2012	Non−microbe	7
		2013	Non−microbe	9
		2014	Non−microbe	12
		2015	Non−microbe	10
		2016	Non−microbe	20
		2017	Non−microbe	15
		2018	Non−microbe	14
		2019	Non−microbe	9
		2020	Non−microbe	31
		2021	Non−microbe	20
		2022	Non−microbe	16
		2023	Non−microbe	2

## Sheet: Figure 2 & Sup. Fig.1-6
Figure 2 & Supplementary Fig. 1-6
	Country	Species source	Species	longitude	latitude
	Benin	Wild	Phataginus tricuspis	2.27581	6.45289
	Cameroon	Wild	Phataginus tetradactyla	12.3514	3.01118
	Cameroon	Wild	Phataginus tetradactyla	10.0619	3.91109
	Cameroon	Wild	Phataginus tricuspis	12.8375	3.08507
	Gabon	Wild	Phataginus tetradactyla	9.00395	-0.726663
	Gabon	Wild	Phataginus tetradactyla	12.9568	-1.75882
	Gabon	Wild	Phataginus tricuspis	12.8918	-1.68441
	Gabon	Wild	Smutsia gigantea	13.0978	-1.61004
	Gabon	Wild	Smutsia gigantea	12.8043	-1.7906
	Ghana	Wild	Phataginus tetradactyla	-0.98333	5.91667
	Ghana	Wild	Phataginus tetradactyla	-1.25722	5.26589
	Ghana	Wild	Phataginus tetradactyla	-1.33256	5.37918
	Ghana	Wild	Phataginus tetradactyla	-1.2954	5.33089
	Guinea	Wild	Phataginus tetradactyla	-8.933	7.533
	India	Wild	Manis crassicaudata	79.3369	21.7391
	India	Wild	Manis crassicaudata	76.9381	10.366
	Indonesia	Wild	Manis javanica	106.793	-6.58665
	Indonesia	Wild	Manis javanica	116.232	0.800563
	Indonesia	Wild	Manis javanica	101.589	-1.4329
	Indonesia	Wild	Manis javanica	104.425	-5.64744
	Indonesia	Wild	Manis javanica	101.887	-1.87084
	Indonesia	Wild	Manis javanica	104.671	-5.90288
	Indonesia	Wild	Manis javanica	103.606	-4.55948
	Indonesia	Wild	Manis javanica	103.346	-1.91525
	Indonesia	Wild	Manis javanica	97.501	3.0101
	Indonesia	Wild	Manis javanica	105.333	-6.66667
	Indonesia	Wild	Manis javanica	98.0569	3.73575
	Laos	Wild	Manis javanica	104.01	18.3167
	Liberia	Wild	Phataginus tetradactyla	-9.11898	6.26795
	Liberia	Wild	Phataginus tetradactyla	-10.693	7.453
	Liberia	Wild	Phataginus tricuspis	-8.82482	5.36258
	Malaysia	Wild	Manis javanica	114.021	4.19946
	Malaysia	Wild	Manis javanica	102.319	3.0442
	Malaysia	Wild	Manis javanica	117.792	4.95144
	Malaysia	Wild	Manis javanica	101.405	4.57153
	Malaysia	Wild	Manis javanica	101.824	5.4701
	Malaysia	Wild	Manis javanica	102.397	4.38826
	Malaysia	Wild	Manis javanica	102.425	4.9272
	Malaysia	Wild	Manis javanica	102.039	4.70378
	Malaysia	Wild	Manis javanica	101.002	6.09923
	Malaysia	Wild	Manis javanica	101.002	6.09622
	Malaysia	Wild	Manis javanica	113.091	3.04473
	Nepal	Wild	Manis pentadactyla	87.0283	26.6398
	Nepal	Wild	Manis pentadactyla	84.3057	27.4715
	Nepal	Wild	Manis pentadactyla	86.9786	26.5939
	Nepal	Wild	Manis pentadactyla	84.0591	27.5563
	Nepal	Wild	Manis pentadactyla	86.9534	26.6628
	Nepal	Wild	Manis pentadactyla	84.4577	27.5603
	Nepal	Wild	Manis pentadactyla	84.2082	27.6322
	Nepal	Wild	Manis pentadactyla	80.224	28.7793
	Nepal	Wild	Manis pentadactyla	80.269	28.7726
	Nepal	Wild	Manis pentadactyla	80.3328	28.8431
	Nepal	Wild	Manis pentadactyla	80.1294	28.8907
	Nepal	Wild	Manis pentadactyla	80.1374	28.8186
	Nepal	Wild	Manis pentadactyla	80.1063	28.8504
	Nepal	Wild	Manis pentadactyla	80.2634	28.9352
	Nepal	Wild	Manis pentadactyla	80.1517	28.9379
	Nepal	Wild	Manis pentadactyla	82.0971	28.04
	Nepal	Wild	Manis crassicaudata	84.1678	27.6076
	Nepal	Wild	Manis crassicaudata	84.7638	27.45
	Nepal	Wild	Manis crassicaudata	84.6748	27.4686
	Nepal	Wild	Manis crassicaudata	83.94	27.4495
	Nepal	Wild	Manis crassicaudata	80.2756	28.8186
	Nepal	Wild	Manis pentadactyla	84.8014	27.2492
	Nepal	Wild	Manis pentadactyla	84.9562	27.2743
	Nepal	Wild	Manis pentadactyla	81.266	28.475
	Nepal	Wild	Manis pentadactyla	81.5832	28.3113
	Nepal	Wild	Manis pentadactyla	81.6186	28.391
	Nepal	Wild	Manis pentadactyla	81.5084	28.4189
	Nepal	Wild	Manis pentadactyla	81.4065	28.4129
	Nepal	Wild	Manis pentadactyla	81.4472	28.4986
	Nepal	Wild	Manis pentadactyla	81.3244	28.5662
	Nepal	Wild	Manis pentadactyla	81.4619	28.3055
	Nepal	Wild	Manis pentadactyla	81.5117	28.4692
	Nepal	Wild	Manis pentadactyla	81.3738	28.4542
	Nepal	Wild	Manis pentadactyla	84.8199	27.2819
	Nepal	Wild	Manis pentadactyla	84.7066	27.3539
	Nepal	Wild	Manis pentadactyla	84.9101	27.3648
	Nepal	Wild	Manis pentadactyla	84.9479	27.2696
	Nepal	Wild	Manis pentadactyla	84.545	27.4016
	Nepal	Wild	Manis pentadactyla	84.7101	27.3272
	Nepal	Wild	Manis pentadactyla	84.6825	27.4269
	Nepal	Wild	Manis pentadactyla	84.9055	27.3045
	Nigeria	Wild	Phataginus tricuspis	9.06708	6.31275
	Sri Lanka	Wild	Manis pentadactyla	80.7718	7.8607
	Angola	Wild	Phataginus tricuspis	13.0145	-4.70882
	Angola	Wild	Phataginus tricuspis	15.1833	-8.31667
	Angola	Wild	Phataginus tricuspis	16.0905	2.97494
	Angola	Wild	Smutsia gigantea	12.192	-5.5577
	Angola	Wild	Phataginus tricuspis	12.3232	-5.04284
	Angola	Wild	Phataginus tricuspis	13.5222	-6.6558
	Angola	Wild	Phataginus tricuspis	15.0938	-9.00546
	Angola	Wild	Phataginus tricuspis	16.9177	-9.4378
	Angola	Wild	Phataginus tricuspis	19.7463	-8.49306
	Angola	Wild	Phataginus tricuspis	17.8739	-11.2027
	Austria	Captive	Manis pentadactyla	16.3116	48.185
	Austria	Captive	Manis pentadactyla	16.3699	48.2152
	Bangladesh	Wild	Manis pentadactyla	88.3118	25.9483
	Bangladesh	Wild	Manis pentadactyla	90.1951	25.0887
	Bangladesh	Wild	Manis pentadactyla	90.3475	25.0796
	Bangladesh	Wild	Manis pentadactyla	91.1852	25.0991
	Bangladesh	Wild	Manis pentadactyla	91.5206	24.2367
	Bangladesh	Wild	Manis pentadactyla	91.6407	24.457
	Bangladesh	Wild	Manis pentadactyla	91.7113	24.5521
	Bangladesh	Wild	Manis pentadactyla	91.7113	24.5521
	Bangladesh	Wild	Manis pentadactyla	91.9156	22.5372
	Bangladesh	Captive	Manis javanica	90.3466	23.8119
	Bangladesh	Wild	Manis pentadactyla	91.9777	21.4425
	Bangladesh	Wild	Manis pentadactyla	92.2228	22.1926
	Bangladesh	Wild	Manis pentadactyla	91.5206	24.2367
	Bangladesh	Wild	Manis pentadactyla	91.6654	24.3288
	Bangladesh	Wild	Manis pentadactyla	90.4	24.17
	Belgium	Captive	Manis pentadactyla	4.518	51.0028
	Belgium	Captive	Phataginus tricuspis	4.518	51.0028
	Belgium	Captive	Manis javanica	4.518	51.0028
	Belgium	Captive	Manis crassicaudata	4.518	51.0028
	Belgium	Captive	Smutsia gigantea	4.518	51.0028
	Belgium	Captive	Phataginus tetradactyla	4.518	51.0028
	Benin	Wild	Phataginus tricuspis	2.21771	9.61498
	Benin	Trafficked	Phataginus tricuspis	2.21771	9.61498
	Benin	Wild	Phataginus tricuspis	2.1486	6.9391
	Benin	Wild	Phataginus tricuspis	1.55	9.26
	Benin	Wild	Phataginus tricuspis	1.6666	9.0166
	Benin	Wild	Phataginus tricuspis	1.6666	6.7666
	Benin	Wild	Smutsia gigantea	1.75	8.25
	Benin	Wild	Phataginus tricuspis	1.7833	7.7333
	Benin	Wild	Phataginus tricuspis	1.9873	7.5085
	Benin	Wild	Phataginus tricuspis	2.15	8.65
	Benin	Wild	Phataginus tricuspis	2.15	7.0166
	Benin	Wild	Phataginus tricuspis	2.16667	6.96667
	Benin	Wild	Phataginus tricuspis	2.25	9.15
	Benin	Wild	Phataginus tricuspis	2.25	9.66
	Benin	Wild	Phataginus tricuspis	2.26667	7.06667
	Benin	Wild	Phataginus tricuspis	2.32646	6.90162
	Benin	Wild	Phataginus tricuspis	2.33	10.75
	Benin	Wild	Phataginus tricuspis	2.4072	6.9211
	Benin	Wild	Phataginus tricuspis	2.45497	10.3868
	Benin	Wild	Phataginus tricuspis	2.57534	6.88942
	Benin	Wild	Phataginus tricuspis	2.66	7.6
	Benin	Wild	Phataginus tricuspis	2.14859	6.93559
	Benin	Wild	Phataginus tricuspis	2.2795	9.55108
	Benin	Wild	Smutsia gigantea	1.49256	11.233
	Benin	Wild	Phataginus tricuspis	1.82082	6.89254
	Bhutan	Wild	Manis pentadactyla	90.5135	27.5723
	Bhutan	Wild	Manis pentadactyla	90.5135	27.5723
	Bhutan	Wild	Manis crassicaudata	90.5129	27.5612
	Botswana	Wild	Smutsia Temminckii	25.7997	-20.5788
	Botswana	Wild	Smutsia Temminckii	25.7997	-20.5788
	Botswana	Wild	Smutsia Temminckii	25.0727	-20.5116
	Botswana	Wild	Smutsia Temminckii	24.3342	-18.4171
	Botswana	Wild	Smutsia Temminckii	23.7903	-18.5014
	Botswana	Wild	Smutsia Temminckii	23.7903	-18.5014
	Botswana	Wild	Smutsia Temminckii	23.4167	-19.9833
	Botswana	Wild	Smutsia Temminckii	23.4167	-19.9833
	Brunei	Wild	Manis javanica	114.567	4.42225
	Brunei	Wild	Manis javanica	114.183	4.59574
	Brunei	Wild	Manis javanica	114.643	4.82566
	Brunei	Wild	Manis javanica	114.659	4.80696
	Brunei	Wild	Manis javanica	114.859	4.88255
	Brunei	Wild	Manis javanica	114.567	4.42225
	Cambodia	Wild	Manis javanica	103.24	11.2776
	Cambodia	Wild	Manis javanica	105.385	14.0048
	Cambodia	Wild	Manis javanica	103.173	11.84
	Cambodia	Wild	Manis javanica	105.34	14.05
	Cambodia	Wild	Manis javanica	104.917	11.55
	Cambodia	Wild	Manis javanica	104.897	13.5457
	Cambodia	Wild	Manis javanica	103.062	11.5107
	Cambodia	Wild	Manis javanica	104.897	13.5457
	Cambodia	Trafficked	Manis javanica	104.897	13.5457
	Cambodia	Wild	Manis javanica	104.869	13.5296
	Cambodia	Wild	Manis javanica	105.197	14.1421
	Cameroon	Trafficked	Phataginus tetradactyla	11.5213	3.86899
	Cameroon	Trafficked	Phataginus tricuspis	11.5213	3.86899
	Cameroon	Trafficked	Smutsia gigantea	11.5213	3.86899
	Cameroon	Captive	Smutsia gigantea	10.45	2.15
	Cameroon	Wild	Phataginus tricuspis	10.2901	4.2211
	Cameroon	Wild	Phataginus tricuspis	9.6222	3.8702
	Cameroon	Wild	Phataginus tricuspis	13.6697	5.26221
	Cameroon	Wild	Smutsia gigantea	11.7725	5.14375
	Cameroon	Wild	Smutsia gigantea	12.8114	3.19083
	Cameroon	Wild	Phataginus tricuspis	9.90903	2.93954
	Cameroon	Wild	Smutsia gigantea	10.5333	2.78333
	Cameroon	Wild	Phataginus tricuspis	11.7627	3.44293
	Cameroon	Wild	Phataginus tetradactyla	13.1833	3.9833
	Cameroon	Wild	Phataginus tricuspis	13.9362	2.4687
	Cameroon	Wild	Phataginus tricuspis	10.7302	3.23376
	Cameroon	Wild	Phataginus tricuspis	9.23333	4.15
	Cameroon	Wild	Phataginus tricuspis	9.442	4.402
	Cameroon	Wild	Phataginus tricuspis	9.4922	4.5991
	Cameroon	Wild	Phataginus tetradactyla	13.1536	4.61256
	Cameroon	Wild	Phataginus tetradactyla	13.1536	4.61256
	Cameroon	Wild	Phataginus tricuspis	13.1536	4.61256
	Cameroon	Wild	Phataginus tricuspis	13.1536	4.61256
	Cameroon	Wild	Phataginus tricuspis	15.7167	2.2539
	Cameroon	Wild	Smutsia gigantea	15.7167	2.2539
	Cameroon	Trafficked	Smutsia gigantea	9.7064	4.0425
	Cameroon	Trafficked	Phataginus tricuspis	9.7064	4.0425
	Cameroon	Wild	Smutsia gigantea	13.0375	3.1378
	Cameroon	Wild	Phataginus tricuspis	13.7072	5.10723
	Cameroon	Wild	Phataginus tricuspis	13.7072	5.10723
	Cameroon	Wild	Smutsia gigantea	10.25	2.5
	Canada	Captive	Phataginus tetradactyla	-79.1847	43.8203
	Canada	Captive	Phataginus tricuspis	-79.1846	43.8196
	CAR	Wild	Phataginus tetradactyla	16.3247	3.67549
	CAR	Captive	Phataginus tetradactyla	16.1254	3.20147
	CAR	Wild	Smutsia gigantea	16.2047	2.26899
	CAR	Wild	Phataginus tetradactyla	18.017	3.883
	CAR	Wild	Phataginus tetradactyla	18.617	4.383
	CAR	Wild	Smutsia gigantea	23.9468	5.66226
	CAR	Wild	Phataginus tricuspis	23.822	5.53634
	CAR	Wild	Smutsia Temminckii	23.9627	6.98362
	CAR	Wild	Smutsia Temminckii	23.9263	6.4481
	CAR	Wild	Phataginus tetradactyla	16.2994	2.91167
	CAR	Wild	Phataginus tetradactyla	16.2477	2.95653
	CAR	Wild	Phataginus tetradactyla	16.287	2.99108
	CAR	Wild	Smutsia gigantea	23.8976	7.11915
	Chad	Wild	Smutsia Temminckii	19.5348	10.9708
	China	Wild	Manis pentadactyla	111.206	22.2782
	China	Captive	Manis javanica	113.198	23.1358
	China	Wild	Manis javanica	113.198	23.1358
	China	Trafficked	Manis pentadactyla	113.358	23.1445
	China	Captive	Manis pentadactyla	113.358	23.1445
	China	Captive	Manis pentadactyla	121.166	22.9067
	China	Trafficked	Manis javanica	108.217	22.55
	China	Captive	Manis javanica	108.217	22.55
	China	Wild	Manis pentadactyla	114.04	23.253
	China	Trafficked	Manis javanica	108.343	22.8841
	China	Trafficked	Manis javanica	108.343	22.8841
	China	Trafficked	Manis javanica	108.343	22.8841
	China	Trafficked	Manis javanica	108.343	22.8841
	China	Trafficked	Manis javanica	108.343	22.8841
	China	Trafficked	Manis javanica	108.343	22.8841
	China	Trafficked	Manis javanica	108.343	22.8841
	China	Trafficked	Manis javanica	108.343	22.8841
	China	Trafficked	Manis javanica	108.343	22.8841
	China	Trafficked	Manis javanica	108.343	22.8841
	China	Trafficked	Manis javanica	108.343	22.8841
	China	Trafficked	Manis javanica	108.343	22.8841
	China	Trafficked	Manis javanica	108.343	22.8841
	China	Trafficked	Manis javanica	108.343	22.8841
	China	Trafficked	Manis javanica	108.343	22.8841
	China	Trafficked	Manis javanica	108.343	22.8841
	China	Trafficked	Manis javanica	108.343	22.8841
	China	Trafficked	Manis javanica	108.343	22.8841
	China	Trafficked	Manis javanica	108.343	22.8841
	China	Trafficked	Manis javanica	108.343	22.8841
	China	Trafficked	Manis javanica	108.343	22.8841
	China	Trafficked	Manis javanica	108.343	22.8841
	China	Trafficked	Manis javanica	108.343	22.8841
	China	Trafficked	Manis javanica	108.343	22.8841
	China	Trafficked	Manis javanica	108.343	22.8841
	China	Trafficked	Manis javanica	108.343	22.8841
	China	Trafficked	Manis javanica	108.343	22.8841
	China	Trafficked	Manis javanica	108.343	22.8841
	China	Trafficked	Manis javanica	108.343	22.8841
	China	Trafficked	Manis javanica	113.358	23.1445
	China	Captive	Manis pentadactyla	121.579	25.0171
	China	Captive	Manis pentadactyla	121.579	25.0171
	China	Trafficked	Manis javanica	113.312	23.1474
	China	Trafficked	Manis javanica	108.464	23.0574
	China	Captive	Manis pentadactyla	114.091	22.5653
	China	Trafficked	Manis pentadactyla	113.249	23.1125
	China	Wild	Manis pentadactyla	119.648	29.0901
	China	Trafficked	Manis javanica	113.249	23.1125
	China	Captive	Manis javanica	113.044	28.1079
	China	Captive	Manis javanica	108.343	22.8841
	China	Wild	Manis javanica	113.473	23.3274
	China	Captive	Manis javanica	114.091	22.5653
	China	Trafficked	Manis javanica	108.464	23.0574
	China	Trafficked	Manis javanica	108.464	23.0574
	China	Trafficked	Manis javanica	108.464	23.0574
	China	Trafficked	Manis javanica	108.464	23.0574
	China	Trafficked	Manis javanica	108.464	23.0574
	China	Trafficked	Manis javanica	108.464	23.0574
	China	Trafficked	Manis javanica	108.464	23.0574
	China	Trafficked	Manis javanica	108.464	23.0574
	China	Trafficked	Manis javanica	108.464	23.0574
	China	Trafficked	Manis javanica	108.464	23.0574
	China	Trafficked	Manis javanica	108.464	23.0574
	China	Trafficked	Manis javanica	108.464	23.0574
	China	Trafficked	Manis javanica	108.464	23.0574
	China	Trafficked	Manis javanica	108.464	23.0574
	China	Trafficked	Manis javanica	108.464	23.0574
	China	Trafficked	Manis javanica	108.464	23.0574
	China	Trafficked	Manis javanica	108.464	23.0574
	China	Trafficked	Manis javanica	108.464	23.0574
	China	Trafficked	Manis javanica	108.464	23.0574
	China	Trafficked	Manis javanica	108.464	23.0574
	China	Trafficked	Manis javanica	108.464	23.0574
	China	Trafficked	Manis javanica	108.464	23.0574
	China	Trafficked	Manis javanica	108.464	23.0574
	China	Trafficked	Manis javanica	108.464	23.0574
	China	Trafficked	Manis javanica	108.464	23.0574
	China	Trafficked	Manis javanica	108.464	23.0574
	China	Trafficked	Manis javanica	108.464	23.0574
	China	Trafficked	Manis javanica	108.464	23.0574
	China	Captive	Manis javanica	108.217	22.55
	China	Trafficked	Manis javanica	113.312	23.1455
	China	Trafficked	Manis javanica	108.347	22.8001
	China	Trafficked	Manis javanica	113.249	23.1125
	China	Wild	Manis pentadactyla	121.156	22.7768
	China	Trafficked	Manis javanica	108.367	21.6632
	China	Trafficked	Manis javanica	108.459	22.8336
	China	Wild	Manis pentadactyla	109.167	19.1667
	China	Wild	Manis javanica	119.648	29.0901
	China	Wild	Manis javanica	119.648	29.0901
	China	Wild	Manis javanica	120.108	27.9592
	China	Wild	Manis pentadactyla	109.19	18.764
	China	Wild	Manis pentadactyla	109.372	19.0164
	China	Wild	Manis pentadactyla	109.689	18.8164
	China	Wild	Manis pentadactyla	109.739	19.6886
	China	Wild	Manis pentadactyla	109.855	18.6333
	China	Wild	Manis pentadactyla	109.883	18.8333
	China	Unknown source	Manis pentadactyla	97.8043	24.0341
	China	Wild	Manis pentadactyla	114.536	22.5341
	China	Wild	Manis pentadactyla	100.4	22.0377
	China	Captive	Manis pentadactyla	108.271	22.8492
	China	Wild	Manis pentadactyla	111.206	22.2782
	China	Wild	Manis pentadactyla	106.266	29.2959
	China	Wild	Manis pentadactyla	107.005	28.8937
	China	Wild	Manis pentadactyla	107.106	29.1635
	China	Wild	Manis pentadactyla	107.766	29.332
	China	Wild	Manis pentadactyla	108.12	30.0061
	China	Wild	Manis pentadactyla	108.173	29.2995
	China	Wild	Manis pentadactyla	108.416	30.8136
	China	Wild	Manis pentadactyla	108.672	31.9534
	China	Wild	Manis pentadactyla	108.775	28.847
	China	Trafficked	Manis javanica	113.378	23.2177
	China	Trafficked	Manis javanica	113.378	23.2177
	China	Wild	Manis pentadactyla	108.778	29.5388
	China	Wild	Manis pentadactyla	108.848	28.2684
	China	Unknown source	Manis javanica	109	24
	China	Wild	Manis pentadactyla	109.47	31.0246
	China	Captive	Manis javanica	106.453	29.559
	China	Captive	Manis javanica	113.34	23.1435
	China	Captive	Manis javanica	108.271	22.8492
	China	Wild	Manis pentadactyla	109.576	31.4049
	China	Wild	Manis pentadactyla	109.886	31.0805
	China	Captive	Manis pentadactyla	114.055	22.5562
	China	Wild	Manis pentadactyla	121.579	24.9984
	China	Captive	Manis pentadactyla	121.58	24.9984
	China	Wild	Manis pentadactyla	115.915	28.6817
	China	Wild	Manis pentadactyla	119.302	26.1063
	China	Wild	Manis pentadactyla	120.16	30.2715
	China	Trafficked	Manis javanica	113.268	23.1606
	China	Trafficked	Manis javanica	113.268	23.1606
	China	Trafficked	Manis javanica	113.198	23.1362
	China	Captive	Manis javanica	113.592	24.8191
	China	Captive	Manis javanica	113.748	23.0502
	China	Captive	Manis javanica	114.055	22.5562
	China	Wild	Manis pentadactyla	121.3	23.5
	China	Trafficked	Manis pentadactyla	117.003	36.6549
	China	Wild	Manis pentadactyla	121.151	22.7556
	China	Wild	Manis pentadactyla	121.151	22.7554
	China	Captive	Manis javanica	113.339	23.1434
	China	Trafficked	Manis javanica	117.003	36.6549
	China	Trafficked	Manis crassicaudata	117.003	36.6549
	China	Wild	Manis pentadactyla	121.519	25.0426
	China	Wild	Manis pentadactyla	121.027	24.1733
	China	Wild	Manis pentadactyla	120.002	27.7782
	China	Wild	Manis pentadactyla	120.687	23.9582
	China	Wild	Manis pentadactyla	106.706	26.8412
	China	Captive	Manis javanica	113.34	23.1431
	China	Trafficked	Manis javanica	113.473	23.3274
	China	Wild	Manis pentadactyla	97.9317	24.7084
	China	Wild	Manis pentadactyla	97.9547	24.3583
	China	Wild	Manis pentadactyla	98.8569	25.8275
	China	Wild	Manis pentadactyla	99.5918	22.3289
	China	Wild	Manis pentadactyla	110.334	19.8765
	China	Wild	Manis pentadactyla	112.456	23.0305
	China	Wild	Manis pentadactyla	112.564	23.1881
	China	Wild	Manis pentadactyla	113.138	23.0306
	China	Wild	Manis pentadactyla	113.391	22.5105
	China	Wild	Manis pentadactyla	113.695	22.9195
	China	Wild	Manis pentadactyla	113.953	23.0297
	China	Wild	Manis pentadactyla	114.568	29.0357
	China	Wild	Manis pentadactyla	114.716	22.9883
	China	Wild	Manis pentadactyla	115.184	23.6308
	China	Captive	Manis javanica	112.983	28.2
	China	Wild	Manis pentadactyla	115.234	29.4347
	China	Wild	Manis pentadactyla	115.293	25.9355
	China	Wild	Manis pentadactyla	115.3	25.493
	China	Wild	Manis pentadactyla	115.487	25.9588
	China	Wild	Manis pentadactyla	115.717	28.812
	China	Wild	Manis pentadactyla	115.898	28.7015
	China	Wild	Manis pentadactyla	115.977	29.5714
	China	Wild	Manis pentadactyla	116.022	25.8892
	China	Wild	Manis pentadactyla	116.04	29.4505
	China	Wild	Manis pentadactyla	116.624	23.6782
	China	Wild	Manis pentadactyla	116.695	23.3688
	China	Wild	Manis pentadactyla	116.871	29.3489
	China	Wild	Manis pentadactyla	117.146	29.383
	China	Wild	Manis pentadactyla	117.467	26.7338
	China	Wild	Manis pentadactyla	117.508	29.8998
	China	Wild	Manis pentadactyla	117.706	24.5056
	China	Wild	Manis pentadactyla	117.961	28.4335
	China	Wild	Manis pentadactyla	118.049	30.3928
	China	Wild	Manis pentadactyla	118.093	24.4399
	China	Wild	Manis pentadactyla	118.114	28.9013
	China	Wild	Manis pentadactyla	118.118	28.7121
	China	Wild	Manis pentadactyla	118.236	25.4946
	China	Wild	Manis pentadactyla	118.237	25.4962
	China	Wild	Manis pentadactyla	118.367	28.9884
	China	Wild	Manis pentadactyla	118.411	29.1401
	China	Wild	Manis pentadactyla	118.437	29.8164
	China	Wild	Manis pentadactyla	118.532	28.6665
	China	Wild	Manis pentadactyla	118.73	30.1384
	China	Wild	Manis pentadactyla	118.99	30.6402
	China	Wild	Manis pentadactyla	119.036	29.61
	China	Wild	Manis pentadactyla	119.137	28.0775
	China	Wild	Manis pentadactyla	119.271	28.6018
	China	Wild	Manis pentadactyla	119.299	26.0851
	China	Wild	Manis pentadactyla	119.442	28.4481
	China	Wild	Manis pentadactyla	119.562	28.1112
	China	Wild	Manis pentadactyla	119.568	28.1189
	China	Wild	Manis pentadactyla	119.72	30.2354
	China	Wild	Manis pentadactyla	119.786	25.5017
	China	Wild	Manis pentadactyla	119.865	29.9039
	China	Wild	Manis pentadactyla	119.919	28.4738
	China	Wild	Manis pentadactyla	120.087	28.6618
	China	Wild	Manis pentadactyla	120.212	28.2561
	China	Wild	Manis pentadactyla	120.388	27.9059
	China	Wild	Manis pentadactyla	120.651	28.0191
	China	Wild	Manis pentadactyla	120.735	28.852
	China	Wild	Manis pentadactyla	121.142	28.8608
	China	Wild	Manis pentadactyla	121.151	22.7556
	China	Wild	Manis pentadactyla	115.763	29.3192
	China	Wild	Manis pentadactyla	115.839	29.018
	China	Wild	Manis pentadactyla	115.865	28.6895
	China	Wild	Manis pentadactyla	116.008	29.3944
	China	Wild	Manis pentadactyla	116.108	29.4578
	China	Wild	Manis pentadactyla	116.108	29.4578
	China	Wild	Manis pentadactyla	116.258	29.7371
	China	Wild	Manis pentadactyla	116.507	28.9436
	China	Wild	Manis pentadactyla	116.702	28.7079
	China	Wild	Manis pentadactyla	120.196	22.9943
	China	Wild	Manis pentadactyla	119.564	28.0949
	China	Wild	Manis pentadactyla	119.698	29.7986
	China	Wild	Manis pentadactyla	119.917	31.0326
	China	Wild	Manis pentadactyla	104.679	23.3593
	China	Wild	Manis pentadactyla	111.206	22.2782
	China	Wild	Manis pentadactyla	114.043	23.2706
	China	Wild	Manis pentadactyla	116.775	23.6313
	China	Wild	Manis pentadactyla	116.914	23.8208
	China	Captive	Manis pentadactyla	110.243	21.3473
	China	Wild	Manis pentadactyla	100.945	21.9318
	China	Wild	Manis pentadactyla	100.4	22.0377
	China	Wild	Manis pentadactyla	102.953	30.5573
	China	Wild	Manis pentadactyla	103.23	22.7822
	China	Wild	Manis pentadactyla	103.263	28.681
	China	Wild	Manis pentadactyla	103.307	28.5849
	China	Wild	Manis pentadactyla	105.72	23.1031
	China	Wild	Manis pentadactyla	105.743	28.2443
	China	Captive	Manis javanica	106.463	29.5628
	China	Captive	Manis javanica	113.358	23.1445
	China	Wild	Manis pentadactyla	105.815	23.3327
	China	Wild	Manis pentadactyla	106.054	29.8329
	China	Wild	Manis pentadactyla	106.514	29.3603
	China	Wild	Manis pentadactyla	106.657	23.8999
	China	Wild	Manis pentadactyla	107.488	26.4339
	China	Wild	Manis pentadactyla	107.765	34.2779
	China	Wild	Manis javanica	99.4705	22.291
	China	Wild	Manis pentadactyla	107.889	21.8887
	China	Wild	Manis javanica	100.945	21.9318
	China	Wild	Manis javanica	101.454	21.732
	China	Wild	Manis pentadactyla	107.945	25.2444
	China	Wild	Manis pentadactyla	107.956	25.2454
	China	Wild	Manis pentadactyla	108.049	21.9687
	China	Wild	Manis pentadactyla	108.231	27.3927
	China	Wild	Manis pentadactyla	108.368	21.6966
	China	Wild	Manis pentadactyla	108.65	27.9181
	China	Wild	Manis pentadactyla	108.817	27.55
	China	Wild	Manis pentadactyla	108.822	18.7046
	China	Wild	Manis pentadactyla	108.909	18.7305
	China	Wild	Manis pentadactyla	109.09	19.1275
	China	Wild	Manis pentadactyla	109.23	29.7324
	China	Wild	Manis pentadactyla	109.408	18.8827
	China	Wild	Manis pentadactyla	109.482	29.9919
	China	Wild	Manis pentadactyla	109.688	18.9137
	China	Wild	Manis pentadactyla	109.836	30.0588
	China	Wild	Manis pentadactyla	109.94	18.6689
	China	Wild	Manis pentadactyla	110.445	29.3092
	China	Wild	Manis pentadactyla	111.004	34.0014
	China	Wild	Manis pentadactyla	111.206	22.2782
	China	Wild	Manis pentadactyla	111.207	22.2788
	China	Wild	Manis pentadactyla	112.211	27.1835
	China	Wild	Manis pentadactyla	112.384	37.7404
	China	Wild	Manis pentadactyla	112.87	24.7662
	China	Wild	Manis pentadactyla	112.931	24.9423
	China	Wild	Manis pentadactyla	113.079	26.8575
	China	Wild	Manis pentadactyla	113.615	24.7828
	China	Wild	Manis pentadactyla	113.683	26
	China	Wild	Manis pentadactyla	113.699	29.3981
	China	Wild	Manis pentadactyla	114.135	26.5659
	China	Wild	Manis pentadactyla	114.412	23.3431
	China	Wild	Manis pentadactyla	114.674	29.403
	China	Wild	Manis pentadactyla	114.747	28.9367
	China	Wild	Manis pentadactyla	114.802	23.1148
	China	Wild	Manis pentadactyla	115.116	23.0248
	China	Wild	Manis pentadactyla	115.168	23.3531
	China	Wild	Manis pentadactyla	115.984	29.5703
	China	Wild	Manis pentadactyla	115.984	29.5703
	China	Wild	Manis pentadactyla	115.984	29.5703
	China	Wild	Manis pentadactyla	116.088	30.9892
	China	Wild	Manis pentadactyla	116.088	31
	China	Wild	Manis pentadactyla	116.95	26.5766
	China	Wild	Manis pentadactyla	117.541	30.0533
	China	Wild	Manis pentadactyla	117.572	28.2432
	China	Wild	Manis pentadactyla	117.625	25.2673
	China	Wild	Manis pentadactyla	117.689	27.7483
	China	Wild	Manis pentadactyla	117.689	27.7483
	China	Wild	Manis pentadactyla	118.037	28.0353
	China	Wild	Manis pentadactyla	118.059	28.1455
	China	Wild	Manis pentadactyla	118.239	25.656
	China	Wild	Manis pentadactyla	118.417	29.1499
	China	Wild	Manis pentadactyla	118.6	30.0723
	China	Wild	Manis pentadactyla	118.802	27.6403
	China	Wild	Manis pentadactyla	118.852	28.4006
	China	Wild	Manis pentadactyla	118.913	30.1143
	China	Wild	Manis pentadactyla	119.1	32.1469
	China	Wild	Manis pentadactyla	119.128	28.0786
	China	Wild	Manis pentadactyla	119.216	27.9393
	China	Wild	Manis pentadactyla	119.456	32.1846
	China	Wild	Manis pentadactyla	119.608	27.3025
	China	Wild	Manis pentadactyla	119.65	31.1671
	China	Wild	Manis pentadactyla	119.705	31.2217
	China	Wild	Manis pentadactyla	120.453	29.0577
	China	Wild	Manis pentadactyla	106.891	28.9507
	China	Trafficked	Manis pentadactyla	108.362	22.924
	China	Wild	Manis pentadactyla	111.206	22.2782
	China	Wild	Manis pentadactyla	111.206	22.2782
	China	Trafficked	Manis pentadactyla	98.5922	24.4389
	China	Trafficked	Manis pentadactyla	98.8631	25.8237
	China	Trafficked	Manis pentadactyla	99.168	25.1178
	China	Wild	Manis pentadactyla	112.383	23.1167
	China	Wild	Manis pentadactyla	112.533	23.1667
	China	Wild	Manis pentadactyla	112.383	23.1167
	China	Wild	Manis pentadactyla	112.533	23.1667
	China	Captive	Manis pentadactyla	113.302	23.1374
	China	Captive	Manis pentadactyla	121.583	24.9953
	China	Wild	Manis pentadactyla	114.714	22.9844
	China	Captive	Manis pentadactyla	108.361	22.9249
	China	Trafficked	Manis pentadactyla	113.473	23.3274
	china	Wild	Manis pentadactyla	112.05	22.2487
	china	Wild	Manis pentadactyla	108.909	18.7305
	china	Captive	Manis pentadactyla	113.378	23.2177
	china	Wild	Manis pentadactyla	118.913	30.1143
	china	Captive	Manis pentadactyla	108.343	22.8839
	China	Wild	Manis pentadactyla	92.7061	27.0329
	China	Wild	Manis pentadactyla	106.717	26.5833
	China	Wild	Manis pentadactyla	109.35	19.3833
	China	Wild	Manis pentadactyla	109.546	19.5145
	China	Wild	Manis pentadactyla	109.55	19.5167
	China	Wild	Manis pentadactyla	109.567	19.5167
	China	Wild	Manis pentadactyla	113.864	27.5145
	China	Wild	Manis pentadactyla	114.023	22.2569
	China	Wild	Manis pentadactyla	114.183	22.3167
	China	Wild	Manis pentadactyla	118.121	25.9244
	China	Wild	Manis pentadactyla	118.167	26.6333
	China	Wild	Manis pentadactyla	118.374	31.3373
	China	Wild	Manis pentadactyla	119.367	25.7167
	China	Wild	Manis pentadactyla	120.493	22.8272
	China	Wild	Manis pentadactyla	120.616	22.9152
	China	Wild	Manis pentadactyla	120.622	22.8377
	China	Wild	Manis pentadactyla	120.638	24.3993
	China	Wild	Manis pentadactyla	120.641	22.9921
	China	Wild	Manis pentadactyla	120.642	23.4295
	China	Wild	Manis pentadactyla	120.651	22.5831
	China	Wild	Manis pentadactyla	120.674	23.268
	China	Wild	Manis pentadactyla	120.675	22.2289
	China	Wild	Manis pentadactyla	120.676	22.8793
	China	Wild	Manis pentadactyla	120.701	22.9034
	China	Wild	Manis pentadactyla	120.703	22.9361
	China	Wild	Manis pentadactyla	120.717	22.2809
	China	Wild	Manis pentadactyla	120.717	23.5029
	China	Wild	Manis pentadactyla	120.724	22.8291
	China	Wild	Manis pentadactyla	120.728	23.465
	China	Wild	Manis pentadactyla	120.749	23.7856
	China	Wild	Manis pentadactyla	120.768	21.957
	China	Wild	Manis pentadactyla	120.773	24.3789
	China	Wild	Manis pentadactyla	120.778	24.5986
	China	Wild	Manis pentadactyla	120.778	23.4781
	China	Wild	Manis pentadactyla	120.789	23.6912
	China	Wild	Manis pentadactyla	120.797	22.8286
	China	Wild	Manis pentadactyla	120.82	24.5304
	China	Wild	Manis pentadactyla	120.824	24.8076
	China	Wild	Manis pentadactyla	120.849	24.3374
	China	Wild	Manis pentadactyla	120.85	24.5862
	China	Wild	Manis pentadactyla	120.851	23.5044
	China	Wild	Manis pentadactyla	120.859	24.4941
	China	Wild	Manis pentadactyla	120.861	23.9376
	China	Wild	Manis pentadactyla	120.873	24.4389
	China	Wild	Manis pentadactyla	120.882	24.469
	China	Wild	Manis pentadactyla	120.897	24.5326
	China	Wild	Manis pentadactyla	120.913	22.279
	China	Wild	Manis pentadactyla	120.919	24.5336
	China	Wild	Manis pentadactyla	120.93	24.416
	China	Wild	Manis pentadactyla	120.942	24.2862
	China	Wild	Manis pentadactyla	120.944	23.9584
	China	Wild	Manis pentadactyla	120.95	23.9667
	China	Wild	Manis pentadactyla	120.961	24.6942
	China	Wild	Manis pentadactyla	120.972	23.961
	China	Wild	Manis pentadactyla	120.982	24.4106
	China	Wild	Manis pentadactyla	120.996	24.4137
	China	Wild	Manis pentadactyla	120.998	24.4831
	China	Wild	Manis pentadactyla	121.005	24.0994
	China	Wild	Manis pentadactyla	121.019	24.6576
	China	Wild	Manis pentadactyla	121.019	24.7545
	China	Wild	Manis pentadactyla	121.037	24.6997
	China	Wild	Manis pentadactyla	121.019	24.7545
	China	Wild	Manis pentadactyla	121.037	24.6997
	China	Wild	Manis pentadactyla	121.047	24.7286
	China	Wild	Manis pentadactyla	121.052	24.6379
	China	Wild	Manis pentadactyla	121.053	24.696
	China	Wild	Manis pentadactyla	121.054	24.7928
	China	Wild	Manis pentadactyla	121.079	24.7459
	China	Wild	Manis pentadactyla	121.119	24.6839
	China	Wild	Manis pentadactyla	121.124	24.6842
	China	Wild	Manis pentadactyla	121.13	24.8046
	China	Wild	Manis pentadactyla	121.143	24.6574
	China	Wild	Manis pentadactyla	121.164	24.677
	China	Wild	Manis pentadactyla	121.332	23.1055
	China	Wild	Manis pentadactyla	121.332	23.1144
	China	Wild	Manis pentadactyla	121.332	23.1235
	China	Wild	Manis pentadactyla	121.342	23.1235
	China	Wild	Manis pentadactyla	121.393	23.1712
	China	Wild	Manis pentadactyla	121.405	24.966
	China	Wild	Manis pentadactyla	121.439	24.8559
	China	Wild	Manis pentadactyla	121.446	25.1029
	China	Wild	Manis pentadactyla	121.45	25.0167
	China	Wild	Manis pentadactyla	121.452	24.7964
	China	Wild	Manis pentadactyla	121.461	24.6877
	China	Wild	Manis pentadactyla	121.499	24.6989
	China	Wild	Manis pentadactyla	121.502	24.78
	China	Wild	Manis pentadactyla	121.506	24.7309
	China	Wild	Manis pentadactyla	121.533	24.95
	China	Wild	Manis pentadactyla	121.549	24.6801
	China	Wild	Manis pentadactyla	121.565	25.0257
	China	Wild	Manis pentadactyla	121.566	25.0333
	China	Wild	Manis pentadactyla	121.571	24.7186
	China	Wild	Manis pentadactyla	121.571	25.1889
	China	Wild	Manis pentadactyla	121.574	25.0243
	China	Wild	Manis pentadactyla	121.581	25.0834
	China	Wild	Manis pentadactyla	121.584	23.8269
	China	Wild	Manis pentadactyla	121.588	23.7049
	China	Wild	Manis pentadactyla	121.612	24.5746
	China	Wild	Manis pentadactyla	121.618	24.7937
	China	Wild	Manis pentadactyla	121.624	24.6852
	China	Wild	Manis pentadactyla	121.653	24.9339
	China	Wild	Manis pentadactyla	121.682	25.012
	China	Wild	Manis pentadactyla	121.687	25.063
	China	Wild	Manis pentadactyla	121.704	24.9368
	China	Wild	Manis pentadactyla	121.751	24.8728
	China	Wild	Manis pentadactyla	121.758	25.0548
	China	Wild	Manis pentadactyla	121.779	24.9229
	China	Wild	Manis pentadactyla	121.784	24.6747
	China	Wild	Manis pentadactyla	121.792	24.8557
	China	Wild	Manis pentadactyla	121.802	24.8041
	China	Wild	Manis pentadactyla	121.82	24.6927
	China	Wild	Manis pentadactyla	121.827	25.0837
	China	Wild	Manis pentadactyla	121.843	24.7989
	China	Wild	Manis pentadactyla	121.873	24.9797
	China	Wild	Manis pentadactyla	121.884	24.7072
	China	Wild	Manis pentadactyla	121.89	24.6345
	China	Wild	Manis pentadactyla	121.93	25.0621
	China	Wild	Manis pentadactyla	121.95	25.0704
	China	Wild	Manis pentadactyla	121.961	24.6263
	China	Wild	Manis pentadactyla	121.973	25.0445
	China	Wild	Manis pentadactyla	122	25.0042
	China	Wild	Manis pentadactyla	122.003	25.0105
	China	Wild	Manis pentadactyla	101.379	21.7161
	China	Wild	Manis pentadactyla	100.749	22.0403
	China	Wild	Manis pentadactyla	120.684	22.4069
	China	Wild	Manis pentadactyla	120.66	22.71
	China	Wild	Manis pentadactyla	120.59	23.09
	China	Wild	Manis pentadactyla	120.73	23.74
	China	Wild	Manis pentadactyla	120.87	23.84
	China	Wild	Manis pentadactyla	121.522	23.8515
	China	Wild	Manis pentadactyla	121.411	23.8586
	China	Wild	Manis pentadactyla	121.478	23.9023
	China	Wild	Manis pentadactyla	121.46	23.9066
	China	Wild	Manis pentadactyla	121.56	23.9337
	China	Wild	Manis pentadactyla	121.495	23.9392
	China	Wild	Manis pentadactyla	120.57	24
	China	Wild	Manis pentadactyla	120.97	24.0131
	China	Wild	Manis pentadactyla	120.991	24.5762
	China	Wild	Manis pentadactyla	121.685	24.679
	China	Wild	Manis pentadactyla	121.022	24.7016
	China	Wild	Manis pentadactyla	121.705	24.7134
	China	Wild	Manis pentadactyla	121.738	24.747
	China	Wild	Manis pentadactyla	121.696	24.7484
	China	Wild	Manis pentadactyla	121.489	24.9427
	China	Wild	Manis pentadactyla	121.64	24.9443
	China	Wild	Manis pentadactyla	116.1	25.0952
	China	Wild	Manis pentadactyla	117.641	27.7336
	China	Wild	Manis pentadactyla	119.03	29.6
	China	Wild	Manis javanica	113.864	27.5145
	China	Trafficked	Smutsia Temminckii	28.9539	-18.225
	China	Wild	Manis pentadactyla	120.97	23.9664
	China	Wild	Manis pentadactyla	121.407	23.8855
	China	Wild	Manis pentadactyla	121.889	25.0118
	China	Wild	Manis pentadactyla	121.577	24.8312
	China	Wild	Manis pentadactyla	120.904	23.856
	China	Wild	Manis crassicaudata	90.8659	28.2143
	China	Wild	Manis javanica	90.8659	28.2143
	China	Wild	Manis pentadactyla	121.182	24.6349
	China	Wild	Manis crassicaudata	92.8942	27.6696
	China	Wild	Manis javanica	92.8942	27.6696
	China	Wild	Manis pentadactyla	121.669	24.9459
	China	Wild	Manis crassicaudata	97.0632	28.6781
	China	Wild	Manis javanica	97.0632	28.6781
	China	Wild	Manis pentadactyla	121.001	24.7016
	China	Wild	Manis crassicaudata	98.6142	29.6142
	China	Wild	Manis javanica	98.6142	29.6142
	China	Wild	Manis pentadactyla	121.032	24.651
	China	Wild	Manis crassicaudata	113.05	23.6915
	China	Wild	Manis javanica	113.05	23.6915
	China	Wild	Manis pentadactyla	121.021	22.9428
	China	Wild	Manis pentadactyla	121.74	24.8877
	China	Wild	Manis pentadactyla	121.153	24.66
	China	Wild	Manis pentadactyla	121.446	23.83
	China	Wild	Manis pentadactyla	120.864	23.8463
	China	Wild	Manis pentadactyla	120.819	23.8181
	China	Trafficked	Smutsia Temminckii	121.805	31.1419
	China	Trafficked	Manis javanica	113.23	23.16
	China	Trafficked	Manis javanica	114.066	22.5493
	China	Wild	Manis javanica	98.5892	24.4485
	China	Wild	Manis javanica	98.5892	24.4485
	China	Wild	Manis javanica	100.972	22.8334
	China	Wild	Manis javanica	100.791	22.0195
	China	Trafficked	Manis javanica	113.249	23.1125
	China	Trafficked	Manis javanica	113.249	23.1125
	China	Wild	Manis javanica	119.647	29.0824
	China	Wild	Manis javanica	119.647	29.0824
	China	Wild	Manis javanica	119.647	29.0824
	China	Wild	Manis javanica	119.647	29.0824
	China	Wild	Manis javanica	119.647	29.0824
	China	Wild	Manis javanica	119.647	29.0824
	China	Wild	Manis javanica	119.647	29.0824
	China	Trafficked	Manis javanica	108.369	22.8162
	China	Trafficked	Manis javanica	108.369	22.8162
	China	Trafficked	Manis javanica	108.369	22.8162
	China	Trafficked	Manis javanica	108.369	22.8162
	China	Trafficked	Manis javanica	108.369	22.8162
	China	Trafficked	Manis javanica	108.369	22.8162
	China	Trafficked	Manis javanica	108.369	22.8162
	China	Trafficked	Manis javanica	108.369	22.8162
	China	Trafficked	Manis javanica	108.369	22.8162
	China	Trafficked	Manis javanica	108.369	22.8162
	China	Trafficked	Manis javanica	108.369	22.8162
	China	Captive	Manis javanica	108.361	22.9249
	china	Captive	Manis javanica	108.343	22.8839
	china	Captive	Manis javanica	113.378	23.2177
	china	Captive	Manis javanica	113.358	23.1445
	China	Captive	Manis javanica	108.361	22.9249
	China	Wild	Manis javanica	99.5	22.33
	China	Wild	Manis pentadactyla	121.322	23.1357
	China	Wild	Manis pentadactyla	121.308	23.0644
	China	Wild	Manis pentadactyla	121.378	23.5402
	China	Wild	Manis pentadactyla	121.248	23.0877
	China	Wild	Manis pentadactyla	120.869	23.936
	China	Wild	Manis pentadactyla	121.526	23.9207
	China	Wild	Manis pentadactyla	120.7	23.3316
	China	Wild	Manis pentadactyla	120.759	23.4371
	China	Wild	Manis pentadactyla	120.904	23.4714
	China	Wild	Manis pentadactyla	120.792	23.4743
	China	Wild	Manis pentadactyla	120.698	23.4015
	China	Wild	Manis pentadactyla	120.729	23.395
	China	Wild	Manis pentadactyla	120.729	23.3905
	China	Wild	Manis pentadactyla	121.517	23.9649
	China	Wild	Manis pentadactyla	121.568	23.9352
	China	Wild	Manis pentadactyla	115.17	23.28
	China	Wild	Manis pentadactyla	121.441	25.1296
	China	Wild	Manis pentadactyla	116.01	26.47
	China	Wild	Manis pentadactyla	121.733	25.1215
	China	Wild	Manis pentadactyla	121.523	24.8472
	China	Wild	Manis pentadactyla	121.64	24.7403
	China	Wild	Manis pentadactyla	120.622	23.7281
	China	Wild	Manis pentadactyla	121.401	24.6932
	China	Wild	Manis pentadactyla	120.939	24.5876
	China	Wild	Manis pentadactyla	121.477	23.8381
	China	Wild	Manis pentadactyla	120.966	23.9669
	China	Wild	Manis pentadactyla	121	23.5
	China	Wild	Manis pentadactyla	113.23	23.16
	China	Unknown source	Manis pentadactyla	113.23	23.16
	China	Wild	Manis pentadactyla	119.647	29.0824
	China	Captive	Manis pentadactyla	119.647	29.0824
	China	Wild	Manis pentadactyla	120.091	30.8993
	China	Wild	Manis pentadactyla	120.704	28.0019
	China	Trafficked	Manis pentadactyla	113.23	23.16
	China	Trafficked	Manis pentadactyla	114.066	22.5493
	China	Wild	Manis pentadactyla	115.191	23.6428
	China	Wild	Manis pentadactyla	120.896	31.9932
	China	Wild	Manis pentadactyla	98.4752	25.0799
	China	Trafficked	Manis pentadactyla	113.249	23.1125
	China	Trafficked	Manis pentadactyla	113.249	23.1125
	China	Trafficked	Manis pentadactyla	113.249	23.1125
	China	Trafficked	Manis pentadactyla	113.249	23.1125
	China	Wild	Manis pentadactyla	113.357	23.1297
	China	Wild	Manis pentadactyla	108.368	22.8445
	China	Captive	Manis pentadactyla	108.368	22.8445
	China	Wild	Manis pentadactyla	108.9	18.75
	China	Wild	Manis pentadactyla	108.9	18.75
	China	Wild	Manis pentadactyla	114.714	22.9844
	China	Wild	Manis pentadactyla	119.019	29.601
	China	Captive	Manis pentadactyla	119.65	29.1286
	China	Wild	Manis pentadactyla	119.06	29.553
	China	Captive	Manis pentadactyla	113.198	23.1358
	China	Wild	Manis pentadactyla	113.198	23.1358
	China	Wild	Manis pentadactyla	121.2	27.05
	China	Wild	Manis pentadactyla	121.15	22.9
	China	Wild	Manis pentadactyla	90.8659	28.2143
	China	Wild	Manis pentadactyla	91.9637	27.9955
	China	Wild	Manis pentadactyla	97.0632	28.6781
	China	Wild	Manis pentadactyla	98.6142	29.6142
	China	Wild	Manis pentadactyla	113.05	23.6915
	China	Captive	Manis pentadactyla	121.58	24.9987
	China	Wild	Manis pentadactyla	114.125	22.4107
	China	Trafficked	Manis pentadactyla	113.153	28.2286
	China	Wild	Manis pentadactyla	113.23	23.16
	China	Captive	Manis pentadactyla	113.378	23.2177
	Congo	Wild	Phataginus tricuspis	13.2153	-3.81351
	Congo	Trafficked	Smutsia Temminckii	15.2724	-4.2624
	Congo	Wild	Phataginus tetradactyla	15.7372	-2.38833
	Congo	Wild	Phataginus tricuspis	15.2418	0.691787
	Congo	Wild	Phataginus tricuspis	14.7957	0.524824
	Czechia	Captive	Manis pentadactyla	14.4058	50.1174
	Czechia	Captive	Manis crassicaudata	14.4058	50.1174
	Czechia	Captive	Manis javanica	14.4058	50.1174
	DR Congo	Wild	Smutsia gigantea	28.8333	-0.833333
	DR Congo	Wild	Phataginus tricuspis	29.2258	-1.66665
	DR Congo	Wild	Phataginus tetradactyla	29.2304	-1.13001
	DR Congo	Wild	Phataginus tricuspis	28.9932	-3.8174
	DR Congo	Captive	Phataginus tricuspis	15.3119	-4.31126
	DR Congo	Wild	Phataginus tetradactyla	25.2	0.5
	DR Congo	Wild	Phataginus tetradactyla	25.9333	2.98333
	DR Congo	Wild	Smutsia gigantea	26.4667	2.41667
	DR Congo	Wild	Phataginus tetradactyla	29.05	1.35
	DR Congo	Wild	Smutsia gigantea	29.4626	3.70225
	DR Congo	Wild	Phataginus tricuspis	27.0028	-9.59383
	DR Congo	Wild	Phataginus tricuspis	27.0506	-9.51141
	DR Congo	Wild	Phataginus tricuspis	27.4061	-11.5212
	DR Congo	Wild	Phataginus tricuspis	23.6502	1.22705
	DR Congo	Wild	Phataginus tricuspis	29.4495	3.78356
	DR Congo	Wild	Phataginus tricuspis	30.9486	1.99247
	DR Congo	Wild	Phataginus tricuspis	24.7435	2.80154
	DR Congo	Wild	Phataginus tricuspis	26.1303	3.65381
	DR Congo	Wild	Phataginus tricuspis	26.4667	2.41667
	DR Congo	Wild	Phataginus tricuspis	29.5359	3.63951
	DR Congo	Trafficked	Phataginus tricuspis	17.6702	-0.567612
	DR Congo	Wild	Phataginus tetradactyla	25.0187	-2.95368
	DR Congo	Wild	Phataginus tetradactyla	25.091	-2.86567
	DR Congo	Wild	Phataginus tetradactyla	25.0948	-3.06887
	DR Congo	Wild	Phataginus tetradactyla	20.9336	-0.16895
	DR Congo	Wild	Phataginus tetradactyla	20.9773	-0.14752
	DR Congo	Wild	Phataginus tricuspis	30.8183	1.95585
	DR Congo	Wild	Phataginus tricuspis	20.2377	-2.74231
	DR Congo	Wild	Phataginus tricuspis	30.8759	1.90777
	DR Congo	Wild	Phataginus tricuspis	30.8975	1.90193
	DR Congo	Wild	Phataginus tricuspis	18.2358	0.008257
	DR Congo	Wild	Smutsia gigantea	20.3905	-2.74315
	DR Congo	Wild	Smutsia gigantea	29.5914	3.78849
	Egypt	Wild	Smutsia Temminckii	30.3667	26.0675
	Egypt	Wild	Smutsia Temminckii	30.3667	26.0675
	Equatorial Guinea	Captive	Phataginus tricuspis	9.76667	1.86667
	Equatorial Guinea	Captive	Phataginus tricuspis	9.9	1.45
	Equatorial Guinea	Wild	Phataginus tricuspis	10.2061	1.69638
	Equatorial Guinea	Wild	Phataginus tricuspis	10.2833	1.333
	Equatorial Guinea	Wild	Phataginus tricuspis	10.8167	2.15
	Equatorial Guinea	Trafficked	Smutsia gigantea	10.5182	1.6241
	Equatorial Guinea	Trafficked	Phataginus tricuspis	10.5182	1.6241
	Equatorial Guinea	Trafficked	Phataginus tricuspis	10.5182	1.6241
	France	Captive	Smutsia gigantea	1.07686	49.4217
	Gabon	Wild	Phataginus tricuspis	11.6204	-0.267804
	Gabon	Wild	Smutsia gigantea	12.8121	-1.62782
	Gabon	Wild	Smutsia gigantea	12.9827	-1.62858
	Gabon	Wild	Phataginus tricuspis	13.017	-1.6749
	Gabon	Wild	Phataginus tricuspis	13.0516	-1.68814
	Gabon	Wild	Phataginus tricuspis	13.1355	-1.72903
	Gabon	Wild	Phataginus tricuspis	13.8999	-1.78038
	Gabon	Wild	Phataginus tricuspis	10.3067	0.429757
	Gabon	Wild	Phataginus tricuspis	12.953	-1.64007
	Gabon	Wild	Phataginus tricuspis	11.6094	-0.803689
	Gabon	Wild	Phataginus tricuspis	13.1308	-1.77636
	Gabon	Wild	Phataginus tricuspis	12.8372	-1.75782
	Gabon	Wild	Phataginus tricuspis	13.0629	-1.64986
	Germany	Captive	Manis pentadactyla	7.11344	51.2381
	Germany	Captive	Manis pentadactyla	7.59032	51.9467
	Germany	Captive	Smutsia gigantea	6.8063	51.4364
	Germany	Captive	Phataginus tricuspis	6.97651	50.9613
	Germany	Captive	Manis crassicaudata	7.1075	51.2425
	Germany	Captive	Phataginus tricuspis	8.7019	50.1157
	Germany	Captive	Manis crassicaudata	9.1798	48.7807
	Germany	Captive	Phataginus tetradactyla	9.97822	53.5671
	Germany	Captive	Phataginus tricuspis	9.97822	53.5671
	Germany	Captive	Smutsia gigantea	11.5542	48.0964
	Germany	Captive	Phataginus tricuspis	13.3393	52.5084
	Germany	Captive	Smutsia Temminckii	6.8063	51.4365
	Ghana	Wild	Phataginus tricuspis	-2.61	6.3663
	Ghana	Trafficked	Phataginus tricuspis	-2.5172	6.8036
	Ghana	Trafficked	Phataginus tetradactyla	-2.5172	6.8036
	Ghana	Trafficked	Phataginus tricuspis	-2.48849	6.20588
	Ghana	Trafficked	Phataginus tetradactyla	-2.48849	6.20588
	Ghana	Trafficked	Phataginus tricuspis	-2.1482	7.0177
	Ghana	Trafficked	Phataginus tetradactyla	-2.1482	7.0177
	Ghana	Trafficked	Phataginus tricuspis	-2.1064	6.7181
	Ghana	Trafficked	Phataginus tetradactyla	-2.1064	6.7181
	Ghana	Trafficked	Phataginus tricuspis	-2.0861	5.7826
	Ghana	Trafficked	Phataginus tetradactyla	-2.0861	5.7826
	Ghana	Trafficked	Phataginus tricuspis	-1.8119	5.3243
	Ghana	Trafficked	Phataginus tetradactyla	-1.8119	5.3243
	Ghana	Trafficked	Phataginus tricuspis	-1.7825	5.9656
	Ghana	Trafficked	Phataginus tetradactyla	-1.7825	5.9656
	Ghana	Trafficked	Phataginus tricuspis	-1.3985	6.067
	Ghana	Trafficked	Phataginus tetradactyla	-1.3985	6.067
	Ghana	Trafficked	Phataginus tricuspis	-1.2769	5.7005
	Ghana	Trafficked	Phataginus tetradactyla	-1.2769	5.7005
	Ghana	Trafficked	Phataginus tricuspis	-1.21528	6.62917
	Ghana	Trafficked	Phataginus tetradactyla	-1.21528	6.62917
	Ghana	Trafficked	Phataginus tricuspis	-0.949	5.8591
	Ghana	Trafficked	Phataginus tetradactyla	-0.949	5.8591
	Ghana	Wild	Phataginus tetradactyla	-2.48589	6.2128
	Ghana	Wild	Phataginus tricuspis	-1.35199	6.99119
	Ghana	Wild	Smutsia gigantea	-1.1925	7.9456
	Ghana	Wild	Phataginus tricuspis	-0.994791	5.90393
	Ghana	Wild	Phataginus tricuspis	-0.98333	5.91667
	Ghana	Wild	Phataginus tricuspis	-0.982834	5.91821
	Ghana	Wild	Smutsia gigantea	10.5997	-2.05116
	Ghana	Wild	Phataginus tetradactyla	-1.29041	6.87824
	Ghana	Wild	Phataginus tetradactyla	-1.26733	6.64191
	Ghana	Wild	Phataginus tetradactyla	-1.38664	5.27979
	Ghana	Wild	Phataginus tricuspis	-1.23475	6.17711
	Guinea	Wild	Phataginus tricuspis	-10.7249	10.7842
	Guinea	Wild	Phataginus tetradactyla	-13.32	9.38
	Guinea	Wild	Smutsia gigantea	-8.937	8.525
	Guinea	Wild	Phataginus tricuspis	-8.937	8.525
	Guinea	Wild	Phataginus tricuspis	-8.906	8.531
	Guinea	Wild	Phataginus tricuspis	-10.7249	10.7842
	Guinea	Wild	Phataginus tetradactyla	-8.573	8.139
	Guinea	Wild	Phataginus tetradactyla	-8.906	8.531
	Guinea	Wild	Phataginus tetradactyla	-8.937	8.525
	India	Wild	Manis pentadactyla	92.9165	25.0851
	India	Unknown source	Manis pentadactyla	78.6677	22.3511
	India	Captive	Manis crassicaudata	85.814	20.3972
	India	Captive	Manis crassicaudata	85.814	20.3972
	India	Captive	Manis crassicaudata	85.814	20.3972
	India	Captive	Manis crassicaudata	85.8139	20.3979
	India	Wild	Manis pentadactyla	77.1157	9.46608
	India	Wild	Manis pentadactyla	83.212	24.9515
	India	Trafficked	Manis pentadactyla	75.7213	14.5431
	India	Trafficked	Manis pentadactyla	77.5411	23.8572
	India	Trafficked	Manis pentadactyla	79.0897	30.0437
	India	Trafficked	Manis pentadactyla	80.178	15.9368
	India	Trafficked	Manis pentadactyla	80.8417	27.1942
	India	Trafficked	Manis pentadactyla	93.2551	26.4077
	India	Wild	Manis pentadactyla	73.7865	18.5725
	India	Trafficked	Manis crassicaudata	76.0016	29.0111
	India	Wild	Manis crassicaudata	70.5278	26.3039
	India	Wild	Manis crassicaudata	73.7271	27.2043
	India	Wild	Manis crassicaudata	74.2637	26.7602
	India	Wild	Manis crassicaudata	74.5435	28.3855
	India	Wild	Manis crassicaudata	79.1967	21.2109
	India	Wild	Manis crassicaudata	76.2134	10.5274
	India	Captive	Manis pentadactyla	88.3342	22.5098
	India	Captive	Manis crassicaudata	72.6041	23.0085
	India	Captive	Manis crassicaudata	75.7466	27.1504
	India	Captive	Smutsia gigantea	77.3844	26.9745
	India	Captive	Manis crassicaudata	78.6676	22.3786
	India	Captive	Manis crassicaudata	88.3342	22.5098
	India	Wild	Manis crassicaudata	78.6676	22.3786
	India	Wild	Manis pentadactyla	78.1167	17.6333
	India	Wild	Manis pentadactyla	78.92	20.66
	India	Wild	Manis pentadactyla	91.7667	25.4667
	India	Wild	Manis pentadactyla	93	26
	India	Wild	Manis pentadactyla	94.5573	27.4811
	India	Wild	Manis crassicaudata	76.4667	15.3167
	India	Wild	Manis crassicaudata	77.6624	12.42
	India	Wild	Manis crassicaudata	77.7383	22.5222
	India	Wild	Manis pentadactyla	95.7974	27.2846
	India	Wild	Manis crassicaudata	78.2038	22.5747
	India	Wild	Manis crassicaudata	79.0564	12.224
	India	Wild	Manis crassicaudata	88.3658	22.5912
	India	Wild	Manis crassicaudata	77.1157	9.46608
	India	Wild	Manis crassicaudata	82.5672	19.2338
	India	Wild	Manis crassicaudata	82.7154	18.8185
	India	Wild	Manis crassicaudata	83.0473	19.8587
	India	Wild	Manis crassicaudata	83.8841	21.4042
	India	Wild	Manis crassicaudata	85.0472	19.4145
	India	Wild	Manis crassicaudata	85.1122	20.1169
	India	Wild	Manis crassicaudata	85.4977	21.5262
	India	Wild	Manis crassicaudata	85.6024	20.8441
	India	Wild	Manis crassicaudata	85.6274	20.1799
	India	Wild	Manis crassicaudata	85.8348	19.8212
	India	Wild	Manis crassicaudata	85.8792	20.4691
	India	Wild	Manis crassicaudata	86.3386	20.853
	India	Wild	Manis crassicaudata	86.3991	21.9299
	India	Wild	Manis crassicaudata	86.9203	21.5012
	India	Wild	Manis crassicaudata	77.5905	13.1575
	India	Wild	Manis crassicaudata	79.4655	29.0679
	India	Wild	Manis crassicaudata	79.3842	29.1529
	India	Wild	Manis crassicaudata	78.0242	30.0428
	India	Wild	Manis crassicaudata	77.9863	30.0202
	India	Wild	Manis crassicaudata	81.0344	22.3713
	India	Wild	Manis crassicaudata	82.106	19.2042
	India	Wild	Manis pentadactyla	90.9783	26.7228
	Indonesia	Wild	Manis javanica	104.153	-5.2314
	Indonesia	Wild	Manis javanica	98.9518	2.59354
	Indonesia	Captive	Manis javanica	110.39	-7.7746
	Indonesia	Wild	Manis javanica	104.585	0.00309
	Indonesia	Wild	Manis javanica	104.624	-0.318481
	Indonesia	Wild	Manis javanica	104.66	0.075089
	Indonesia	Wild	Manis javanica	109.207	-7.23533
	Indonesia	Wild	Manis javanica	106.514	-7.23195
	Indonesia	Wild	Manis javanica	98.0571	4.2833
	Indonesia	Wild	Manis javanica	111.761	-7.3175
	Indonesia	Wild	Manis javanica	101.343	-0.586
	Indonesia	Wild	Manis javanica	115.204	-8.56028
	Indonesia	Wild	Manis javanica	98.63	3.62
	Indonesia	Wild	Manis javanica	113.894	-2.32291
	Indonesia	Wild	Manis javanica	117.726	5.10381
	Indonesia	Wild	Manis javanica	104.068	-5.07473
	Indonesia	Wild	Manis javanica	109.292	0.053319
	Indonesia	Wild	Manis javanica	100.199	-2.79369
	Indonesia	Wild	Manis javanica	97.3535	1.43157
	Indonesia	Wild	Manis javanica	103.941	0.919127
	Indonesia	Wild	Manis javanica	106.81	-6.80197
	Indonesia	Wild	Manis javanica	111	-7.5
	Indonesia	Wild	Manis javanica	108.333	-6.46667
	Indonesia	Wild	Manis javanica	106.793	-6.58665
	Indonesia	Wild	Manis javanica	118.117	5.83333
	Indonesia	Wild	Manis javanica	99.0688	2.95949
	Indonesia	Wild	Manis javanica	106.798	-6.59786
	Indonesia	Wild	Manis javanica	114.462	1.0277
	Indonesia	Wild	Manis javanica	97.6575	1.02799
	Indonesia	Wild	Manis javanica	97.8079	4.06082
	Indonesia	Wild	Manis javanica	101.616	-0.078735
	Indonesia	Wild	Manis javanica	104.587	-0.134153
	Indonesia	Wild	Manis javanica	104.605	-0.15181
	Indonesia	Wild	Manis javanica	104.68	0.909853
	Indonesia	Wild	Manis javanica	106.029	-2.30539
	Indonesia	Wild	Manis javanica	107.662	-2.87801
	Indonesia	Wild	Manis javanica	113.462	-0.615241
	Indonesia	Wild	Manis javanica	115.742	2.40158
	Indonesia	Wild	Manis javanica	116.5	1.73404
	Indonesia	Wild	Manis javanica	117.334	-0.469097
	Indonesia	Wild	Manis javanica	117.896	-2.34702
	Indonesia	Wild	Manis javanica	101.976	4.21048
	Indonesia	Wild	Manis javanica	102.32	3.04179
	Indonesia	Wild	Manis javanica	101.794	-2.26445
	Indonesia	Wild	Manis javanica	101.951	-3.02461
	Indonesia	Wild	Manis javanica	103.511	-4.68642
	Indonesia	Wild	Manis javanica	104.136	-5.11789
	Indonesia	Wild	Manis javanica	104.406	-5.65889
	Indonesia	Wild	Manis javanica	104.101	-5.386
	Indonesia	Wild	Manis javanica	101.547	-1.49227
	Indonesia	Wild	Manis javanica	104.044	-5.21046
	Indonesia	Wild	Manis javanica	101.483	-2.41667
	Indonesia	Wild	Manis javanica	99.3833	0.983333
	Indonesia	Wild	Manis javanica	100.54	-1.04316
	Indonesia	Wild	Manis javanica	104.115	-5.25631
	Indonesia	Wild	Manis javanica	115.175	-8.36616
	Indonesia	Wild	Manis javanica	98.6769	3.58833
	Ivory Coast	Wild	Phataginus tricuspis	-5.55201	8.06652
	Ivory Coast	Captive	Smutsia gigantea	-4.0413	5.4133
	Ivory Coast	Wild	Phataginus tetradactyla	-5.917	6.067
	Ivory Coast	Wild	Phataginus tetradactyla	-4.9911	6.18782
	Ivory Coast	Wild	Phataginus tetradactyla	-4.13346	5.34087
	Ivory Coast	Wild	Phataginus tricuspis	-3.71793	5.21609
	Ivory Coast	Wild	Phataginus tricuspis	-8.42255	7.51586
	Ivory Coast	Wild	Phataginus tetradactyla	-4.38333	5.31667
	Ivory Coast	Wild	Phataginus tetradactyla	-3.86	6.10694
	Ivory Coast	Wild	Phataginus tetradactyla	-4.1325	5.33667
	Ivory Coast	Wild	Phataginus tetradactyla	-7.05	4.6
	Ivory Coast	Wild	Phataginus tetradactyla	-7.03872	4.59172
	Ivory Coast	Wild	Phataginus tetradactyla	-7.06432	4.58651
	Ivory Coast	Wild	Phataginus tetradactyla	-7.788	6.174
	Ivory Coast	Wild	Phataginus tricuspis	-7.16667	7.4
	Ivory Coast	Wild	Phataginus tricuspis	-6.98333	6.85
	Ivory Coast	Wild	Phataginus tricuspis	-6.83333	5.16667
	Ivory Coast	Wild	Phataginus tricuspis	-8.39111	7.60306
	Ivory Coast	Wild	Phataginus tricuspis	-7.08333	4.66667
	Ivory Coast	Wild	Phataginus tricuspis	-7.05	4.6
	Ivory Coast	Wild	Phataginus tricuspis	-7.08643	4.57744
	Ivory Coast	Wild	Phataginus tricuspis	-7.17149	4.57982
	Ivory Coast	Wild	Phataginus tricuspis	-7.09593	4.5426
	Ivory Coast	Wild	Phataginus tricuspis	-7.11559	4.55011
	Ivory Coast	Wild	Phataginus tricuspis	-7.13048	4.45897
	Ivory Coast	Wild	Smutsia gigantea	-6.83333	5.16667
	Japan	Captive	Manis pentadactyla	139.77	35.716
	Japan	Captive	Manis pentadactyla	139.77	35.716
	Japan	Captive	Manis pentadactyla	139.77	35.7161
	Kenya	Wild	Smutsia gigantea	38.1639	-0.1173
	Kenya	Wild	Smutsia gigantea	35.3112	1.38405
	Kenya	Wild	Smutsia Temminckii	38.19	-0.0881
	Kenya	Wild	Smutsia Temminckii	38.19	-0.0881
	Kenya	Wild	Smutsia Temminckii	35.9346	-1.13227
	Kenya	Wild	Smutsia Temminckii	35.9346	-1.13227
	Kenya	Trafficked	Smutsia Temminckii	32.443	0.045039
	Kenya(Outliers)	Wild	Manis javanica	96.6667	19.25
	Laos	Wild	Manis pentadactyla	103.362	20.1152
	Laos	Wild	Manis javanica	105	18
	Laos	Wild	Manis javanica	105	18
	Laos	Wild	Manis pentadactyla	102.1	21.6833
	Laos	Wild	Manis javanica	106.333	15.3333
	Laos	Wild	Manis javanica	103.362	20.1152
	Laos	Wild	Manis javanica	103.362	20.1152
	Laos	Trafficked	Manis javanica	99.0083	10.3807
	Laos	Wild	Manis javanica	103.384	20.111
	Laos	Wild	Manis pentadactyla	105.288	17.8734
	Laos	Wild	Manis pentadactyla	105.632	17.685
	Laos	Wild	Manis pentadactyla	101.84	18.4056
	Latvia	Captive	Manis pentadactyla	24.1616	57.008
	Liberia	Wild	Phataginus tricuspis	-10.9819	7.36073
	Liberia	Wild	Smutsia gigantea	-9.7999	7.20038
	Liberia	Wild	Phataginus tetradactyla	-9.41	6.42
	Liberia	Wild	Phataginus tricuspis	-8.86028	6.49222
	Liberia	Wild	Smutsia gigantea	-8.78749	5.3227
	Liberia	Wild	Smutsia gigantea	-8.78561	5.31632
	Liberia	Wild	Smutsia gigantea	-8.78402	5.30611
	Liberia	Wild	Smutsia gigantea	-8.75991	5.28106
	Liberia	Wild	Smutsia gigantea	-8.75936	5.32969
	Liberia	Wild	Smutsia gigantea	-8.75919	5.28095
	Liberia	Wild	Smutsia gigantea	-8.75847	5.32259
	Liberia	Wild	Smutsia gigantea	-8.75795	5.31895
	Liberia	Wild	Smutsia gigantea	-8.75749	5.31455
	Liberia	Wild	Smutsia gigantea	-8.74374	5.33601
	Liberia	Wild	Smutsia gigantea	-8.74345	5.33601
	Liberia	Wild	Smutsia gigantea	-8.73449	5.29524
	Liberia	Wild	Smutsia gigantea	-8.7088	5.30893
	Liberia	Wild	Phataginus tricuspis	-8.66667	5.33333
	Liberia	Wild	Smutsia gigantea	-8.64875	5.43933
	Liberia	Wild	Smutsia gigantea	-8.59112	5.302
	Liberia	Wild	Smutsia gigantea	-8.58495	5.29762
	Liberia	Wild	Smutsia gigantea	-8.58206	5.40939
	Liberia	Wild	Smutsia gigantea	-8.57375	5.51367
	Liberia	Wild	Smutsia gigantea	-8.57072	5.5114
	Liberia	Wild	Smutsia gigantea	-8.57051	5.47392
	Liberia	Wild	Smutsia gigantea	-8.5701	5.51096
	Liberia	Wild	Smutsia gigantea	-8.56745	5.47174
	Liberia	Wild	Smutsia gigantea	-8.55567	5.2704
	Liberia	Wild	Smutsia gigantea	-8.54733	5.49063
	Liberia	Wild	Smutsia gigantea	-8.54661	5.40185
	Liberia	Wild	Smutsia gigantea	-8.54246	5.48691
	Liberia	Wild	Smutsia gigantea	-8.52432	5.27717
	Liberia	Wild	Smutsia gigantea	-8.5156	5.41682
	Liberia	Wild	Smutsia gigantea	-8.51391	5.45724
	Liberia	Wild	Smutsia gigantea	-8.51353	5.5313
	Liberia	Wild	Smutsia gigantea	-8.51062	5.41306
	Liberia	Wild	Smutsia gigantea	-8.50937	5.33813
	Liberia	Wild	Smutsia gigantea	-8.50879	5.33759
	Liberia	Wild	Smutsia gigantea	-8.50876	5.52785
	Liberia	Wild	Smutsia gigantea	-8.50681	5.48996
	Liberia	Wild	Smutsia gigantea	-8.50624	5.40975
	Liberia	Wild	Smutsia gigantea	-8.48273	5.46427
	Liberia	Wild	Smutsia gigantea	-8.47874	5.49928
	Liberia	Wild	Smutsia gigantea	-8.47451	5.49535
	Liberia	Wild	Smutsia gigantea	-8.47356	5.45755
	Liberia	Wild	Smutsia gigantea	-8.46972	5.29747
	Liberia	Wild	Smutsia gigantea	-8.46872	5.49045
	Liberia	Wild	Phataginus tricuspis	-8.37977	5.36149
	Liberia	Wild	Smutsia gigantea	-8.37794	5.35963
	Liberia	Wild	Smutsia gigantea	-8.3221	5.49656
	Liberia	Wild	Phataginus tetradactyla	-8.13	6.22
	Liberia	Wild	Smutsia Temminckii	-9.14844	6.2598
	Liberia	Wild	Smutsia Temminckii	-9.14844	6.2598
	Liberia	Wild	Phataginus tetradactyla	-7.732	5.403
	Liberia	Wild	Phataginus tetradactyla	-8.5438	6.68943
	Malawi	Wild	Smutsia Temminckii	34.7944	-15.8639
	Malaysia	Wild	Manis javanica	101.124	4.57424
	Malaysia	Trafficked	Manis javanica	100.665	5.82306
	Malaysia	Trafficked	Manis javanica	102.019	3.3723
	Malaysia	Trafficked	Manis javanica	102.069	5.4239
	Malaysia	Trafficked	Manis javanica	103.003	5.7399
	Malaysia	Trafficked	Manis javanica	103.323	3.8019
	Malaysia	Trafficked	Manis javanica	103.761	1.5127
	Malaysia	Trafficked	Manis javanica	103.873	1.1094
	Malaysia	Trafficked	Manis javanica	115.744	5.3486
	Malaysia	Trafficked	Manis javanica	116.102	5.9125
	Malaysia	Trafficked	Manis javanica	116.43	6.3506
	Malaysia	Trafficked	Manis javanica	118.122	5.8462
	Malaysia	Trafficked	Manis javanica	118.328	5.0216
	Malaysia	Wild	Manis javanica	117.517	5.35
	Malaysia	Wild	Manis javanica	101.503	3.10944
	Malaysia	Wild	Manis javanica	101.646	3.02028
	Malaysia	Wild	Manis javanica	101.767	2.91417
	Malaysia	Wild	Manis javanica	102.005	3.16
	Malaysia	Unknown source	Manis javanica	102.266	4.56938
	Malaysia	Trafficked	Manis javanica	102.144	3.59289
	Malaysia	Trafficked	Manis javanica	102.744	5.90628
	Malaysia	Trafficked	Manis javanica	102.891	5.08442
	Malaysia	Wild	Manis javanica	102.266	4.56938
	Malaysia	Wild	Manis javanica	110.479	1.72047
	Malaysia	Trafficked	Manis javanica	120.813	12.5002
	Malaysia	Trafficked	Manis javanica	102.055	5.4108
	Malaysia	Wild	Manis javanica	100.204	5.40958
	Malaysia	Wild	Manis javanica	103.92	1.51209
	Malaysia	Wild	Manis javanica	103.83	1.57908
	Malaysia	Wild	Manis javanica	117.689	4.96577
	Malaysia	Wild	Manis javanica	116.87	6.02
	Malaysia	Wild	Manis javanica	101.7	3.16667
	Malaysia	Wild	Manis javanica	113.774	3.00936
	Malaysia	Wild	Manis javanica	103.43	3.96171
	Malaysia	Wild	Manis javanica	118.233	5.83333
	Malaysia	Wild	Manis javanica	116.556	6.0801
	Malaysia	Trafficked	Manis javanica	115.55	5.07809
	Malaysia	Trafficked	Manis javanica	115.932	5.73345
	Malaysia	Trafficked	Manis javanica	115.932	5.07809
	Malaysia	Wild	Manis javanica	116.072	5.97849
	Malaysia	Trafficked	Manis javanica	116.073	5.97804
	Malaysia	Wild	Manis javanica	116.152	5.33169
	Malaysia	Trafficked	Manis javanica	116.269	6.13583
	Malaysia	Wild	Manis javanica	116.429	6.34979
	Malaysia	Trafficked	Manis javanica	116.666	5.95119
	Malaysia	Wild	Manis javanica	116.762	6.49518
	Malaysia	Trafficked	Manis javanica	117.885	4.24359
	Malaysia	Trafficked	Manis javanica	118.116	5.84281
	Malaysia	Wild	Manis javanica	118.328	5.02161
	Malaysia	Wild	Manis javanica	111.883	1.31667
	Malaysia	Wild	Manis javanica	117.116	5.05084
	Malaysia	Wild	Manis javanica	102.29	4.68361
	Malaysia	Wild	Manis javanica	102.29	4.68361
	Malaysia	Wild	Manis javanica	102.29	4.68361
	Malaysia	Wild	Manis javanica	103.995	1.42552
	Malaysia	Wild	Manis javanica	110.13	1.65335
	Malaysia	Wild	Manis javanica	115.992	6.03603
	Malaysia	Wild	Manis javanica	116.108	6.04751
	Malaysia	Wild	Manis javanica	116.111	6.0159
	Malaysia	Wild	Manis javanica	117.793	5.01976
	Malaysia	Wild	Manis javanica	113.041	3.21379
	Malaysia	Wild	Manis javanica	98.8878	2.57795
	Malaysia	Wild	Manis javanica	102.436	4.87365
	Malaysia	Wild	Manis javanica	110.482	1.47494
	Malaysia	Wild	Manis javanica	102.284	4.59984
	Malaysia	Wild	Manis javanica	113.5	3.183
	Malaysia	Wild	Manis javanica	102.599	3.61688
	Malaysia	Captive	Manis javanica	102.266	4.56938
	Malaysia	Wild	Manis javanica	102.321	3.03557
	Malaysia	Wild	Manis javanica	102.321	3.0419
	Malaysia	Wild	Manis javanica	117.732	5.00692
	Malaysia	Wild	Manis javanica	116.93	5.15704
	Malaysia	Wild	Manis javanica	101	5.5
	Malaysia	Wild	Manis javanica	102.551	5.01487
	Malaysia	Wild	Manis javanica	113.201	3.301
	Malaysia	Wild	Manis javanica	113.327	3.34674
	Malaysia	Wild	Manis javanica	103.095	3.59647
	Malaysia	Wild	Manis javanica	117.73	5.02488
	Malaysia	Wild	Manis javanica	101.001	6.09938
	Malaysia	Wild	Manis javanica	100.999	6.09948
	Malaysia	Wild	Manis javanica	101.004	6.10295
	Malaysia	Wild	Manis javanica	101.006	6.10011
	Malaysia	Wild	Manis javanica	101.001	6.10344
	Malaysia	Wild	Manis javanica	115.713	4.35698
	Malaysia	Wild	Manis javanica	102.568	4.67491
	Malaysia	Wild	Manis javanica	102.177	5.38129
	Malaysia	Wild	Manis javanica	114.019	4.18987
	Malaysia	Wild	Manis javanica	116.934	4.72591
	Malaysia	Wild	Manis javanica	115.223	3.29921
	Malaysia	Wild	Manis javanica	113.686	2.23104
	Malaysia	Wild	Manis javanica	109.829	1.68896
	Malaysia	Wild	Manis javanica	102.321	3.03047
	Malaysia	Wild	Manis javanica	102.318	3.03181
	Malaysia	Wild	Manis javanica	102.321	3.03365
	Malaysia	Wild	Manis javanica	102.321	3.0317
	Malaysia	Wild	Manis javanica	102.322	3.03456
	Mozambique	Wild	Smutsia Temminckii	35.3323	-18.0436
	Mozambique	Wild	Smutsia Temminckii	34.3845	-18.8232
	Mozambique	Wild	Smutsia Temminckii	32.1856	-26.2331
	Mozambique	Wild	Smutsia Temminckii	32.1856	-26.2331
	Myanmar	Wild	Manis pentadactyla	95.9987	17.2827
	Myanmar	Wild	Manis pentadactyla	95.9434	17.3605
	Myanmar	Wild	Manis pentadactyla	96.2294	16.8005
	Myanmar	Wild	Manis pentadactyla	96.2303	16.8014
	Myanmar	Wild	Manis pentadactyla	96.4329	22.2579
	Myanmar	Wild	Manis pentadactyla	96.4484	22.5098
	Myanmar	Wild	Manis pentadactyla	96.9119	19.1712
	Myanmar	Wild	Manis pentadactyla	97.5139	20.4092
	Myanmar	Trafficked	Manis pentadactyla	97.5999	16.8651
	Myanmar	Wild	Manis pentadactyla	97.5999	16.8651
	Myanmar	Wild	Manis pentadactyla	97.6681	22.9041
	Myanmar	Wild	Manis pentadactyla	97.7457	17.2168
	Myanmar	Wild	Manis pentadactyla	97.8685	19.0662
	Myanmar	Trafficked	Manis pentadactyla	98.5513	21.4162
	Myanmar	Wild	Manis pentadactyla	98.5513	21.4162
	Myanmar	Wild	Manis javanica	95.9434	17.3605
	Myanmar	Wild	Manis pentadactyla	98.7445	13.0197
	Myanmar	Wild	Manis javanica	96.2294	16.8005
	Myanmar	Wild	Manis crassicaudata	96.2294	16.8005
	Myanmar	Trafficked	Manis pentadactyla	99.3689	20.8685
	Myanmar	Wild	Manis javanica	96.2303	16.8014
	Myanmar	Wild	Manis crassicaudata	96.2303	16.8014
	Myanmar	Wild	Manis pentadactyla	99.3689	20.8685
	Myanmar	Wild	Manis javanica	96.4329	22.2579
	Myanmar	Wild	Manis crassicaudata	96.4329	22.2579
	Myanmar	Wild	Manis javanica	96.4484	22.5098
	Myanmar	Wild	Manis crassicaudata	96.4484	22.5098
	Myanmar	Wild	Manis javanica	96.9119	19.1712
	Myanmar	Wild	Manis crassicaudata	96.9119	19.1712
	Myanmar	Wild	Manis crassicaudata	97.3188	17.0952
	Myanmar	Wild	Manis crassicaudata	97.3289	19.2925
	Myanmar	Wild	Manis javanica	97.5139	20.4092
	Myanmar	Wild	Manis crassicaudata	97.5139	20.4092
	Myanmar	Trafficked	Manis javanica	97.5999	16.8651
	Myanmar	Trafficked	Manis crassicaudata	97.5999	16.8651
	Myanmar	Wild	Manis javanica	97.5999	16.8651
	Myanmar	Wild	Manis crassicaudata	97.5999	16.8651
	Myanmar	Wild	Manis javanica	97.6681	22.9041
	Myanmar	Wild	Manis crassicaudata	97.6681	22.9041
	Myanmar	Wild	Manis javanica	97.7457	17.2168
	Myanmar	Wild	Manis crassicaudata	97.7514	17.2005
	Myanmar	Wild	Manis javanica	97.8685	19.0662
	Myanmar	Wild	Manis crassicaudata	98.008	21.5235
	Myanmar	Trafficked	Manis javanica	98.5513	21.4162
	Myanmar	Trafficked	Manis crassicaudata	98.5513	21.4162
	Myanmar	Wild	Manis javanica	98.5513	21.4162
	Myanmar	Wild	Manis crassicaudata	98.7406	13.0348
	Myanmar	Wild	Manis javanica	98.7445	13.0197
	Myanmar	Trafficked	Manis javanica	99.3689	20.8685
	Myanmar	Trafficked	Manis crassicaudata	99.3689	20.8685
	Myanmar	Wild	Manis javanica	99.3689	20.8685
	Myanmar	Wild	Manis crassicaudata	99.3689	20.8685
	Myanmar	Captive	Manis pentadactyla	96.1596	16.7917
	Myanmar	Captive	Manis javanica	95.9987	17.2827
	Myanmar	Wild	Manis javanica	99.0167	12.0833
	Myanmar	Wild	Manis javanica	98.6001	10.2567
	Myanmar	Wild	Manis javanica	95.9434	17.3605
	Myanmar	Wild	Manis javanica	94.6	17.3667
	Myanmar	Wild	Manis javanica	94.5138	17.7735
	Myanmar	Wild	Manis pentadactyla	95.9434	17.3605
	Namibia	Wild	Smutsia Temminckii	17.0413	-20.4162
	Namibia	Wild	Smutsia Temminckii	17.0413	-20.4162
	Namibia	Wild	Smutsia Temminckii	17.0326	-18.8377
	Namibia	Wild	Smutsia Temminckii	16.8151	-18.603
	Namibia	Wild	Smutsia Temminckii	16.8151	-18.603
	Namibia	Wild	Smutsia Temminckii	16.7717	-20.8437
	Nepal	Wild	Manis pentadactyla	85.455	27.7141
	Nepal	Wild	Manis pentadactyla	85.6907	27.446
	Nepal	Wild	Manis pentadactyla	84.0885	28.1169
	Nepal	Wild	Manis pentadactyla	85.5344	27.5347
	Nepal	Wild	Manis pentadactyla	87.707	27.3186
	Nepal	Wild	Manis pentadactyla	86.1695	27.7377
	Nepal	Wild	Manis pentadactyla	86.2568	27.2372
	Nepal	Wild	Manis pentadactyla	84.0885	28.1169
	Nepal	Wild	Manis pentadactyla	85.7036	27.7603
	Nepal	Wild	Manis pentadactyla	85.8694	27.8012
	Nepal	Wild	Manis pentadactyla	84.0885	28.1169
	Nepal	Wild	Manis pentadactyla	84.6058	27.9778
	Nepal	Wild	Manis pentadactyla	85.0547	27.4403
	Nepal	Wild	Manis pentadactyla	85.3209	27.711
	Nepal	Wild	Manis pentadactyla	85.5676	27.6301
	Nepal	Wild	Manis pentadactyla	85.6244	27.5454
	Nepal	Wild	Manis pentadactyla	85.7583	27.9127
	Nepal	Wild	Manis pentadactyla	86.0369	27.1632
	Nepal	Wild	Manis pentadactyla	86.0589	27.1898
	Nepal	Wild	Manis pentadactyla	86.0834	27.3238
	Nepal	Wild	Manis pentadactyla	86.7823	27.7316
	Nepal	Wild	Manis pentadactyla	87.3353	26.978
	Nepal	Wild	Manis pentadactyla	87.8546	27.593
	Nepal	Wild	Manis pentadactyla	87.9204	26.8863
	Nepal	Wild	Manis pentadactyla	85.5672	27.6438
	Nepal	Wild	Manis pentadactyla	80.1472	28.9505
	Nepal	Wild	Manis pentadactyla	80.5017	29.2156
	Nepal	Wild	Manis pentadactyla	81.4081	28.3134
	Nepal	Wild	Manis pentadactyla	82.1746	28.4059
	Nepal	Wild	Manis pentadactyla	82.49	27.8313
	Nepal	Wild	Manis pentadactyla	83.4648	28.5482
	Nepal	Wild	Manis pentadactyla	83.6029	28.2653
	Nepal	Wild	Manis pentadactyla	83.7116	28.0304
	Nepal	Wild	Manis pentadactyla	83.8879	28.2411
	Nepal	Wild	Manis pentadactyla	83.9731	28.3476
	Nepal	Wild	Manis pentadactyla	83.9816	28.8024
	Nepal	Wild	Manis pentadactyla	83.9888	28.2086
	Nepal	Wild	Manis pentadactyla	83.9962	28.2008
	Nepal	Wild	Manis pentadactyla	84.1521	27.8326
	Nepal	Wild	Manis pentadactyla	84.4187	28.2958
	Nepal	Wild	Manis crassicaudata	80.1472	28.9505
	Nepal	Wild	Manis pentadactyla	84.4374	27.5184
	Nepal	Wild	Manis pentadactyla	84.4535	27.6248
	Nepal	Wild	Manis crassicaudata	81.4081	28.3134
	Nepal	Wild	Manis crassicaudata	81.514	28.6608
	Nepal	Wild	Manis crassicaudata	81.7717	28.0992
	Nepal	Wild	Manis crassicaudata	81.8192	28.1242
	Nepal	Wild	Manis pentadactyla	84.6064	27.9813
	Nepal	Wild	Manis pentadactyla	84.826	27.2315
	Nepal	Wild	Manis pentadactyla	84.8269	27.2275
	Nepal	Wild	Manis pentadactyla	84.9076	28.0169
	Nepal	Wild	Manis pentadactyla	85.057	27.4433
	Nepal	Wild	Manis pentadactyla	85.057	27.4433
	Nepal	Wild	Manis pentadactyla	85.08	26.9452
	Nepal	Wild	Manis pentadactyla	85.2489	27.9275
	Nepal	Wild	Manis pentadactyla	85.3185	27.6681
	Nepal	Wild	Manis crassicaudata	83.9888	28.2086
	Nepal	Wild	Manis pentadactyla	85.3204	27.7097
	Nepal	Wild	Manis pentadactyla	85.3923	27.8148
	Nepal	Wild	Manis pentadactyla	85.4521	27.7044
	Nepal	Wild	Manis pentadactyla	85.4789	28.1814
	Nepal	Wild	Manis crassicaudata	84.4374	27.5184
	Nepal	Wild	Manis pentadactyla	85.7559	27.9148
	Nepal	Wild	Manis crassicaudata	84.4535	27.6248
	Nepal	Wild	Manis pentadactyla	86.036	26.8515
	Nepal	Wild	Manis pentadactyla	86.0711	27.1898
	Nepal	Wild	Manis crassicaudata	84.826	27.2315
	Nepal	Wild	Manis pentadactyla	86.0743	27.678
	Nepal	Wild	Manis crassicaudata	84.8269	27.2275
	Nepal	Wild	Manis pentadactyla	86.0835	27.324
	Nepal	Wild	Manis pentadactyla	86.1695	27.7377
	Nepal	Wild	Manis pentadactyla	86.21	26.6568
	Nepal	Wild	Manis crassicaudata	85.0706	27.11
	Nepal	Wild	Manis pentadactyla	86.6804	27.1659
	Nepal	Wild	Manis crassicaudata	85.08	26.9452
	Nepal	Wild	Manis pentadactyla	86.7224	27.7735
	Nepal	Wild	Manis pentadactyla	86.7483	26.6102
	Nepal	Wild	Manis pentadactyla	86.7807	27.7343?
	Nepal	Wild	Manis pentadactyla	86.8258	27.5208
	Nepal	Wild	Manis pentadactyla	87.2268	27.5537
	Nepal	Wild	Manis pentadactyla	87.3383	26.9923
	Nepal	Wild	Manis pentadactyla	87.4752	26.6161
	Nepal	Wild	Manis pentadactyla	87.7657	27.1488
	Nepal	Wild	Manis pentadactyla	87.8229	27.6192
	Nepal	Wild	Manis pentadactyla	87.8661	26.5148
	Nepal	Wild	Manis pentadactyla	87.9192	26.8942
	Nepal	Wild	Manis pentadactyla	87.9347	27.6687
	Nepal	Wild	Manis pentadactyla	87.707	27.318
	Nepal	Wild	Manis pentadactyla	82.5737	28.5406
	Nepal	Wild	Manis pentadactyla	83.7831	28.2751
	Nepal	Wild	Manis pentadactyla	87.2303	27.0406
	Nepal	Wild	Manis pentadactyla	87.2666	27.0819
	Nepal	Wild	Manis pentadactyla	87.2962	26.9704
	Nepal	Wild	Manis pentadactyla	87.8108	26.8726
	Nepal	Wild	Manis pentadactyla	87.9202	26.8872
	Nepal	Wild	Manis pentadactyla	87.9541	26.8094
	Nepal	Wild	Manis pentadactyla	85.54	27.54
	Nepal	Wild	Manis pentadactyla	84.7409	27.6354
	Nepal	Wild	Manis pentadactyla	84.7654	27.5791
	Nepal	Wild	Manis pentadactyla	85.281	27.773
	Nepal	Wild	Manis pentadactyla	85.5433	27.5516
	Nepal	Wild	Manis pentadactyla	85.9109	27.7849
	Nepal	Wild	Manis pentadactyla	85.9402	27.6937
	Nepal	Wild	Manis pentadactyla	86.2202	27.5934
	Nepal	Wild	Manis pentadactyla	85.2933	27.745
	Nepal	Wild	Manis pentadactyla	85.2933	27.7451
	Nepal	Wild	Manis pentadactyla	85.2934	27.7451
	Nepal	Wild	Manis pentadactyla	85.2937	27.7442
	Nepal	Wild	Manis pentadactyla	85.2938	27.7742
	Nepal	Wild	Manis pentadactyla	85.294	27.744
	Nepal	Wild	Manis pentadactyla	85.2941	27.7411
	Nepal	Wild	Manis pentadactyla	85.2942	27.7412
	Nepal	Wild	Manis pentadactyla	85.295	27.743
	Nepal	Wild	Manis pentadactyla	85.2954	27.7433
	Nepal	Wild	Manis pentadactyla	85.2955	27.7434
	Nepal	Wild	Manis pentadactyla	85.2667	27.7536
	Nepal	Wild	Manis pentadactyla	85.2325	27.6363
	Nepal	Wild	Manis pentadactyla	87.2	27.3
	Nepal	Wild	Manis pentadactyla	86.9697	26.5794
	Nepal	Wild	Manis crassicaudata	80.1505	28.9299
	Nepal	Wild	Manis crassicaudata	81.4609	28.4732
	Nepal	Wild	Manis pentadactyla	87.0177	26.662
	Nepal	Wild	Manis crassicaudata	84.4399	27.521
	Nepal	Wild	Manis crassicaudata	84.4539	27.6183
	Nepal	Wild	Manis crassicaudata	84.8266	27.224
	Nepal	Wild	Manis crassicaudata	85.0703	27.1071
	Nepal	Wild	Manis pentadactyla	83.9054	27.5152
	Nepal	Wild	Manis crassicaudata	80.3153	28.9236
	Nepal	Wild	Manis crassicaudata	81.4568	28.485
	Nepal	Wild	Manis crassicaudata	84.4399	27.521
	Nepal	Wild	Manis pentadactyla	86.9431	26.6383
	Nepal	Wild	Manis pentadactyla	84.0794	27.4939
	Nepal	Wild	Manis pentadactyla	87.0466	26.6473
	Nepal	Wild	Manis crassicaudata	85.6534	26.8733
	Nepal	Wild	Manis pentadactyla	84.498	27.4196
	Nepal	Wild	Manis pentadactyla	84.7949	27.4714
	Nepal	Wild	Manis pentadactyla	86.9299	26.5822
	Nepal	Wild	Manis pentadactyla	84.6806	27.5477
	Nepal	Wild	Manis pentadactyla	86.9619	26.6803
	Nepal	Wild	Manis pentadactyla	84.1693	27.4909
	Nepal	Wild	Manis pentadactyla	86.9895	26.6155
	Nepal	Wild	Manis pentadactyla	82.0587	28.082
	Nepal	Wild	Manis pentadactyla	81.7606	28.2975
	Nepal	Wild	Manis pentadactyla	81.8112	28.1302
	Nepal	Wild	Manis pentadactyla	81.8574	28.1911
	Nepal	Wild	Manis pentadactyla	81.9553	28.1261
	Nepal	Wild	Manis pentadactyla	82.0657	28.0346
	Nepal	Wild	Manis pentadactyla	81.7123	28.2652
	Nepal	Wild	Manis pentadactyla	82.0143	28.133
	Nepal	Wild	Manis pentadactyla	81.9584	28.0451
	Nepal	Wild	Manis pentadactyla	80.3397	28.7764
	Nepal	Wild	Manis pentadactyla	80.2421	28.9084
	Nepal	Wild	Manis crassicaudata	84.353	27.5421
	Nepal	Wild	Manis crassicaudata	84.4997	27.5164
	Nepal	Wild	Manis crassicaudata	84.3597	27.547
	Nepal	Wild	Manis crassicaudata	84.4542	27.4306
	Nepal	Wild	Manis crassicaudata	84.3761	27.455
	Nepal	Wild	Manis crassicaudata	84.2777	27.6605
	Nepal	Wild	Manis crassicaudata	80.2333	28.8469
	Nepal	Wild	Manis crassicaudata	80.165	28.7946
	Nepal	Wild	Manis crassicaudata	80.2925	28.909
	Nepal	Wild	Manis crassicaudata	80.213	28.7596
	Nepal	Wild	Manis crassicaudata	80.1036	28.9206
	Nepal	Wild	Manis crassicaudata	80.2938	28.7751
	Nepal	Wild	Manis crassicaudata	80.1289	28.8564
	Nepal	Wild	Manis crassicaudata	80.3381	28.817
	Nepal	Wild	Manis crassicaudata	80.2251	28.8528
	Nepal	Wild	Manis crassicaudata	85.375	27.8083
	Nepal	Wild	Manis pentadactyla	80.2544	28.8554
	Nepal	Wild	Manis pentadactyla	84.5964	27.6389
	Nepal	Wild	Manis pentadactyla	83.603	28.2654
	Nepal	Wild	Manis pentadactyla	83.9811	28.7904
	Nepal	Wild	Manis pentadactyla	86.826	27.5187
	Nepal	Wild	Manis pentadactyla	84.4399	27.521
	Nepal	Wild	Manis pentadactyla	85.4221	27.8342
	Nepal	Wild	Manis pentadactyla	85.5978	28.179
	Nepal	Wild	Manis pentadactyla	85.6534	26.8733
	Nepal	Wild	Manis pentadactyla	86.1613	27.7375
	Nepal	Wild	Manis pentadactyla	86.7513	27.9421
	Nepal	Wild	Manis pentadactyla	86.8266	27.5213
	Nepal	Wild	Manis pentadactyla	88.1527	27.703
	Netherlands	Captive	Phataginus tricuspis	5.87509	52.0068
	Netherlands	Captive	Phataginus tricuspis	4.45168	51.9268
	Netherlands	Captive	Manis javanica	4.45168	51.9268
	Netherlands	Captive	Manis javanica	4.59336	52.3748
	Netherlands	Captive	Manis javanica	4.91655	52.3662
	Netherlands	Captive	Phataginus tricuspis	5.90052	52.0103
	Niger	Wild	Smutsia gigantea	9.35431	17.9323
	Nigeria	Trafficked	Phataginus tricuspis	7.99997	9.60004
	Nigeria	Trafficked	Phataginus tricuspis	4.1331	7.3629
	Nigeria	Captive	Phataginus tricuspis	4.1331	7.3629
	Nigeria	Wild	Phataginus tricuspis	5.7706	5.5612
	Nigeria	Wild	Phataginus tetradactyla	6.62806	5.29972
	Nigeria	Wild	Phataginus tetradactyla	6.62917	5.13667
	Nigeria	Wild	Phataginus tetradactyla	7.02028	4.70694
	Nigeria	Wild	Phataginus tetradactyla	7.45	4.56667
	Nigeria	Wild	Phataginus tetradactyla	7.98333	5.2
	Nigeria	Wild	Phataginus tricuspis	8	5.2
	Nigeria	Wild	Phataginus tricuspis	4.517	7.7283
	Nigeria	Wild	Phataginus tricuspis	4.517	7.7283
	Nigeria	Wild	Phataginus tricuspis	5.97214	5.66771
	Nigeria	Captive	Phataginus tricuspis	4.54805	8.49638
	Nigeria	Wild	Phataginus tricuspis	3.91518	6.814
	Nigeria	Wild	Phataginus tricuspis	3.91667	7.08337
	Nigeria	Wild	Phataginus tricuspis	3.91935	6.93912
	Nigeria	Wild	Phataginus tricuspis	3.94765	6.94786
	Nigeria	Wild	Phataginus tricuspis	4	6.8
	Nigeria	Wild	Phataginus tricuspis	4.00051	6.97006
	Nigeria	Wild	Phataginus tricuspis	10.9771	8.68188
	Nigeria	Wild	Phataginus tricuspis	3.57685	7.40292
	Nigeria	Wild	Phataginus tricuspis	7.90438	5.02358
	Nigeria	Wild	Phataginus tricuspis	2.7	8.35
	Nigeria	Wild	Phataginus tricuspis	3.91021	6.56193
	Nigeria	Wild	Phataginus tricuspis	4.07033	7.38636
	Nigeria	Wild	Phataginus tricuspis	5.76667	6.91667
	Nigeria	Wild	Phataginus tetradactyla	6.31667	5.08333
	Nigeria	Wild	Phataginus tricuspis	8.23538	5.74232
	Nigeria	Trafficked	Phataginus tricuspis	8.3374	4.98
	Nigeria	Wild	Phataginus tricuspis	3.89403	6.86385
	Nigeria	Wild	Phataginus tricuspis	3.91518	6.814
	Nigeria	Wild	Phataginus tricuspis	4	7
	Nigeria	Wild	Phataginus tricuspis	4	6.8
	Nigeria	Wild	Smutsia gigantea	10.9771	8.68188
	Nigeria	Wild	Phataginus tricuspis	8.41117	9.29584
	Nigeria	Wild	Phataginus tricuspis	6	4.83333
	Nigeria	Trafficked	Smutsia Temminckii	8.0121	9.7358
	Nigeria	Wild	Phataginus tricuspis	6.27546	9.38269
	Nigeria	Wild	Phataginus tricuspis	3.23454	6.48584
	Pakistan	Wild	Manis crassicaudata	73.1837	33.645
	Pakistan	Wild	Manis crassicaudata	71.9023	32.442
	Pakistan	Wild	Manis crassicaudata	72.763	33.2927
	Pakistan	Wild	Manis crassicaudata	72.763	33.2927
	Pakistan	Wild	Manis crassicaudata	72.763	33.2927
	Pakistan	Wild	Manis crassicaudata	72.763	33.2927
	Pakistan	Wild	Manis crassicaudata	72.8564	32.9322
	Pakistan	Wild	Manis crassicaudata	73.1024	33.6789
	Pakistan	Wild	Manis crassicaudata	73.1289	33.7165
	Pakistan	Wild	Manis crassicaudata	73.38	32.4104
	Pakistan	Wild	Manis crassicaudata	73.3938	33.9044
	Pakistan	Wild	Manis crassicaudata	73.7197	32.9242
	Pakistan	Wild	Manis crassicaudata	71.3042	31.6614
	Pakistan	Wild	Manis crassicaudata	71.9003	32.4425
	Pakistan	Wild	Manis crassicaudata	71.9312	32.697
	Pakistan	Wild	Manis crassicaudata	72.0886	32.6205
	Pakistan	Wild	Manis crassicaudata	72.1798	33.5073
	Pakistan	Wild	Manis crassicaudata	72.24	33.5228
	Pakistan	Wild	Manis crassicaudata	72.2714	33.2415
	Pakistan	Wild	Manis crassicaudata	72.2714	33.2415
	Pakistan	Wild	Manis crassicaudata	72.414	32.9257
	Pakistan	Wild	Manis crassicaudata	72.7742	33.8083
	Pakistan	Wild	Manis crassicaudata	72.8323	33.3566
	Pakistan	Wild	Manis crassicaudata	72.8562	32.9323
	Pakistan	Wild	Manis crassicaudata	72.8709	32.5689
	Pakistan	Wild	Manis crassicaudata	72.9323	32.9325
	Pakistan	Wild	Manis crassicaudata	73.0436	32.5902
	Pakistan	Wild	Manis crassicaudata	73.1216	33.6926
	Pakistan	Wild	Manis crassicaudata	73.1814	33.4522
	Pakistan	Wild	Manis crassicaudata	73.3627	32.43
	Pakistan	Wild	Manis crassicaudata	73.3927	33.9057
	Pakistan	Wild	Manis crassicaudata	73.7194	32.9247
	Pakistan	Wild	Manis crassicaudata	73.7194	33.9247
	Pakistan	Wild	Manis crassicaudata	72.9	32.9333
	Pakistan	Wild	Manis crassicaudata	71.2478	30.4438
	Pakistan	Wild	Manis crassicaudata	72	31.0002
	Pakistan	Wild	Manis crassicaudata	73.8427	33.7565
	Pakistan	Wild	Manis crassicaudata	66.7298	25.1185
	Pakistan	Wild	Manis crassicaudata	67.0274	24.8926
	Pakistan	Wild	Manis crassicaudata	73.0816	33.6607
	Pakistan	Wild	Manis crassicaudata	66.8951	25.0232
	Pakistan	Wild	Manis crassicaudata	71.2478	30.4438
	Pakistan	Wild	Manis crassicaudata	71.2478	30.4438
	Pakistan	Wild	Manis crassicaudata	71.7865	35.8512
	Pakistan	Wild	Manis crassicaudata	71.9046	33.1417
	Pakistan	Wild	Manis crassicaudata	72.853	33.7007
	Pakistan	Wild	Manis crassicaudata	72.9174	33.7224
	Pakistan	Wild	Manis crassicaudata	73.0184	33.7293
	Pakistan	Wild	Manis crassicaudata	73.0494	33.7679
	Pakistan	Wild	Manis crassicaudata	73.0997	33.7504
	Pakistan	Wild	Manis crassicaudata	73.1095	33.7439
	Pakistan	Wild	Manis crassicaudata	73.1317	33.7121
	Pakistan	Wild	Manis crassicaudata	73.1391	33.7596
	Pakistan	Wild	Manis crassicaudata	73.1482	33.7288
	Pakistan	Wild	Manis crassicaudata	73.1542	33.6966
	Pakistan	Wild	Manis crassicaudata	73.1678	33.7787
	Pakistan	Wild	Manis crassicaudata	72.0196	33.4318
	Pakistan	Wild	Manis crassicaudata	72.089	32.6203
	Pakistan	Wild	Manis crassicaudata	72.2714	33.2415
	Pakistan	Wild	Manis crassicaudata	72.3611	33.7699
	Pakistan	Wild	Manis crassicaudata	72.414	32.9237
	Pakistan	Wild	Manis crassicaudata	72.6542	30.8953
	Pakistan	Wild	Manis crassicaudata	72.6593	32.7458
	Pakistan	Wild	Manis crassicaudata	72.7631	33.2931
	Pakistan	Wild	Manis crassicaudata	72.8561	32.9326
	Pakistan	Wild	Manis crassicaudata	72.8561	32.9326
	Pakistan	Wild	Manis crassicaudata	72.8561	32.9326
	Pakistan	Wild	Manis crassicaudata	72.8561	32.9326
	Pakistan	Wild	Manis crassicaudata	72.8562	32.9326
	Pakistan	Trafficked	Manis crassicaudata	73.0652	33.694
	Pakistan	Wild	Manis crassicaudata	73.1122	33.5218
	Pakistan	Wild	Manis crassicaudata	73.1629	33.4306
	Pakistan	Wild	Manis crassicaudata	73.4697	33.0602
	Pakistan	Wild	Manis crassicaudata	73.7194	32.9249
	Pakistan	Wild	Manis crassicaudata	73.7194	32.9249
	Pakistan	Wild	Manis crassicaudata	73.7194	32.9249
	Pakistan	Trafficked	Manis crassicaudata	74.3142	31.5663
	Pakistan	Wild	Manis crassicaudata	72.9742	34.2758
	Pakistan	Wild	Manis crassicaudata	73.4571	34.6597
	Philippines	Wild	Manis culionensis	118.713	9.698
	Philippines	Wild	Manis culionensis	118.995	10.1239
	Philippines	Wild	Manis culionensis	117.983	8.95
	Philippines	Wild	Manis culionensis	118.393	9.44623
	Philippines	Wild	Manis culionensis	118.45	9.75
	Philippines	Wild	Manis culionensis	118.667	9.7334
	Philippines	Trafficked	Manis culionensis	118.751	10.003
	Philippines	Wild	Manis culionensis	118.538	9.46333
	Philippines	Wild	Manis culionensis	118.735	9.73785
	Philippines	Wild	Manis culionensis	119.516	10.8265
	Philippines	Wild	Manis culionensis	120.995	14.5916
	Philippines	Wild	Manis culionensis	120.995	14.5438
	Philippines	Wild	Manis culionensis	121.023	14.4706
	Philippines(Outliers)	Wild	Manis javanica	120.083	12.0833
	Philippines(Outliers)	Wild	Manis javanica	119.418	11.2209
	Philippines(Outliers)	Wild	Manis javanica	118.5	9.5
	Sierra leone	Wild	Phataginus tricuspis	-12.0672	8.11417
	Sierra leone	Wild	Phataginus tricuspis	-11.3168	7.57486
	Sierra leone	Wild	Phataginus tricuspis	-11.0282	7.73362
	Singapore	Captive	Manis javanica	103.791	1.40498
	Singapore	Wild	Manis javanica	103.852	1.32869
	Singapore	Wild	Manis javanica	103.853	1.3057
	Singapore	Wild	Manis javanica	103.852	1.32869
	Singapore	Captive	Manis javanica	103.852	1.32869
	Singapore	Wild	Manis javanica	103.72	1.24021
	Singapore	Wild	Manis javanica	103.921	1.29497
	Singapore	Wild	Manis javanica	103.989	1.37496
	Singapore	Wild	Manis javanica	103.654	1.26952
	Singapore	Wild	Manis javanica	103.673	1.24755
	Singapore	Wild	Manis javanica	103.923	1.31997
	Singapore	Wild	Manis javanica	103.791	1.33857
	Singapore	Wild	Manis javanica	103.889	1.36705
	Singapore	Wild	Manis javanica	103.761	1.3182
	Singapore	Wild	Manis javanica	103.827	1.39634
	Singapore	Wild	Manis javanica	103.754	1.34063
	Singapore	Wild	Manis javanica	103.777	1.34839
	Singapore	Wild	Manis javanica	103.82	1.352
	Singapore	Wild	Manis javanica	103.825	1.384
	Singapore	Wild	Manis javanica	103.841	1.3281
	Singapore	Wild	Manis javanica	103.724	1.2621
	Singapore	Wild	Manis javanica	103.853	1.32089
	Singapore	Wild	Manis javanica	103.857	1.36389
	Singapore	Wild	Manis javanica	103.937	1.42996
	Singapore	Wild	Manis javanica	114.786	4.91938
	Singapore	Wild	Manis javanica	104.033	1.4
	Singapore	Wild	Manis javanica	103.852	1.32869
	Singapore	Wild	Manis javanica	103.853	1.2931
	Singapore	Wild	Manis javanica	103.795	1.35234
	Singapore	Wild	Manis javanica	103.814	1.37699
	Singapore	Wild	Manis javanica	103.747	1.35365
	Singapore	Wild	Manis javanica	103.809	1.2751
	Singapore	Wild	Manis javanica	103.803	1.35843
	South Africa	Wild	Smutsia Temminckii	32.3656	-27.9697
	South Africa	Wild	Smutsia Temminckii	32.3656	-27.9697
	South Africa	Wild	Smutsia Temminckii	31.8296	-24.6101
	South Africa	Wild	Smutsia Temminckii	31.8296	-24.6101
	South Africa	Wild	Smutsia Temminckii	31.5062	-25.2869
	South Africa	Wild	Smutsia Temminckii	31.3167	-24.7333
	South Africa	Wild	Smutsia Temminckii	29.8578	-22.6173
	South Africa	Wild	Smutsia Temminckii	29.8578	-22.6173
	South Africa	Wild	Smutsia Temminckii	29.5392	-23.087
	South Africa	Wild	Smutsia Temminckii	28.4885	-22.9653
	South Africa	Wild	Smutsia Temminckii	28.4885	-22.9653
	South Africa	Wild	Smutsia Temminckii	28.4041	-24.7062
	South Africa	Wild	Smutsia Temminckii	28.4041	-24.7062
	South Africa	Wild	Smutsia Temminckii	28.2287	-25.7322
	South Africa	Wild	Smutsia Temminckii	28.2287	-25.7322
	South Africa	Captive	Smutsia Temminckii	28.1915	-25.7345
	South Africa	Captive	Smutsia Temminckii	28.1911	-25.735
	South Africa	Captive	Smutsia Temminckii	28.038	-26.166
	South Africa	Wild	Smutsia Temminckii	27.8182	-23.4268
	South Africa	Wild	Smutsia Temminckii	27.8182	-23.4268
	South Africa	Wild	Smutsia Temminckii	27.454	-24.2954
	South Africa	Wild	Smutsia Temminckii	27.321	-25.731
	South Africa	Wild	Smutsia Temminckii	27.321	-25.731
	South Africa	Wild	Smutsia Temminckii	26.9744	-29.9495
	South Africa	Captive	Smutsia Temminckii	26.2155	-29.1164
	South Africa	Captive	Smutsia Temminckii	26.204	-29.1135
	South Africa	Wild	Smutsia Temminckii	22.5935	-27.2757
	South Africa	Wild	Smutsia Temminckii	22.4982	-27.0893
	South Africa	Wild	Smutsia Temminckii	22.4982	-27.0893
	South Africa	Wild	Smutsia Temminckii	22.4807	-27.2025
	South Africa	Wild	Smutsia Temminckii	22.447	-27.6088
	South Africa	Wild	Smutsia Temminckii	22.447	-27.6088
	South Africa	Wild	Smutsia Temminckii	22.3064	-27.3968
	South Africa	Wild	Smutsia Temminckii	22.3064	-27.3968
	South Africa	Wild	Smutsia Temminckii	22.0833	-28.525
	South Africa	Wild	Smutsia Temminckii	21.9961	-28.1945
	South Africa	Wild	Smutsia Temminckii	20	-34
	South Sudan	Wild	Smutsia Temminckii	32.5667	4.41667
	South Sudan	Wild	Smutsia Temminckii	32.5667	4.41667
	South Sudan	Wild	Smutsia Temminckii	31.9048	9.71129
	South Sudan	Wild	Smutsia Temminckii	31.9048	9.71129
	South Sudan	Trafficked	Smutsia Temminckii	31.5993	4.8557
	South Sudan	Trafficked	Smutsia Temminckii	29.9884	4.4954
	South Sudan	Captive	Smutsia Temminckii	29.6842	7.9801
	Spain	Captive	Phataginus tricuspis	2.19012	41.3884
	Spain	Captive	Smutsia gigantea	2.19012	41.3884
	Sri Lanka	Wild	Manis crassicaudata	79.7146	8.06769
	Sri Lanka	Wild	Manis crassicaudata	79.7151	8.04178
	Sri Lanka	Wild	Manis crassicaudata	79.7269	8.1775
	Sri Lanka	Wild	Manis crassicaudata	79.812	7.45858
	Sri Lanka	Wild	Manis crassicaudata	79.8369	7.633
	Sri Lanka	Wild	Manis crassicaudata	79.843	8.16686
	Sri Lanka	Wild	Manis crassicaudata	79.8504	8.14664
	Sri Lanka	Trafficked	Manis crassicaudata	79.8569	8.19475
	Sri Lanka	Wild	Manis crassicaudata	79.8569	8.18725
	Sri Lanka	Trafficked	Manis crassicaudata	79.8801	8.27453
	Sri Lanka	Wild	Manis crassicaudata	79.8801	8.27308
	Sri Lanka	Wild	Manis crassicaudata	79.893	8.28511
	Sri Lanka	Wild	Manis crassicaudata	79.9437	7.61444
	Sri Lanka	Wild	Manis crassicaudata	79.9959	6.92275
	Sri Lanka	Wild	Manis crassicaudata	79.9961	6.51947
	Sri Lanka	Wild	Manis crassicaudata	80.0109	6.88386
	Sri Lanka	Wild	Manis crassicaudata	80.0259	7.70572
	Sri Lanka	Wild	Manis crassicaudata	80.0333	6.55194
	Sri Lanka	Wild	Manis crassicaudata	80.0476	8.45637
	Sri Lanka	Captive	Manis crassicaudata	80.0476	8.45636
	Sri Lanka	Wild	Manis crassicaudata	80.0558	7.69397
	Sri Lanka	Wild	Manis crassicaudata	80.0571	7.29572
	Sri Lanka	Wild	Manis crassicaudata	80.0584	7.47561
	Sri Lanka	Wild	Manis crassicaudata	80.0792	7.59719
	Sri Lanka	Wild	Manis crassicaudata	80.0794	7.59539
	Sri Lanka	Wild	Manis crassicaudata	80.0831	6.52533
	Sri Lanka	Wild	Manis crassicaudata	80.0953	6.97019
	Sri Lanka	Wild	Manis crassicaudata	80.1028	6.27392
	Sri Lanka	Wild	Manis crassicaudata	80.106	8.20489
	Sri Lanka	Wild	Manis crassicaudata	80.1095	7.04547
	Sri Lanka	Wild	Manis crassicaudata	80.118	6.12803
	Sri Lanka	Wild	Manis crassicaudata	80.1193	7.13758
	Sri Lanka	Wild	Manis crassicaudata	80.1201	6.5415
	Sri Lanka	Wild	Manis crassicaudata	80.121	7.80117
	Sri Lanka	Wild	Manis crassicaudata	80.1214	6.54047
	Sri Lanka	Wild	Manis crassicaudata	80.1233	7.33177
	Sri Lanka	Wild	Manis crassicaudata	80.1261	7.65514
	Sri Lanka	Captive	Manis crassicaudata	80.1317	7.74636
	Sri Lanka	Wild	Manis crassicaudata	80.1317	7.74639
	Sri Lanka	Wild	Manis crassicaudata	80.1336	7.65631
	Sri Lanka	Wild	Manis crassicaudata	80.1453	6.96144
	Sri Lanka	Wild	Manis crassicaudata	80.1471	6.37
	Sri Lanka	Wild	Manis crassicaudata	80.1505	8.36628
	Sri Lanka	Wild	Manis crassicaudata	80.1538	6.28828
	Sri Lanka	Wild	Manis crassicaudata	80.1625	6.37233
	Sri Lanka	Wild	Manis crassicaudata	80.1628	6.48278
	Sri Lanka	Wild	Manis crassicaudata	80.1633	6.30208
	Sri Lanka	Wild	Manis crassicaudata	80.164	7.76592
	Sri Lanka	Wild	Manis crassicaudata	80.1642	6.47964
	Sri Lanka	Wild	Manis crassicaudata	80.1671	7.75608
	Sri Lanka	Wild	Manis crassicaudata	80.1698	8.31726
	Sri Lanka	Captive	Manis crassicaudata	80.1698	8.31725
	Sri Lanka	Wild	Manis crassicaudata	80.175	7.54747
	Sri Lanka	Wild	Manis crassicaudata	80.1796	8.43964
	Sri Lanka	Wild	Manis crassicaudata	80.1864	7.48094
	Sri Lanka	Wild	Manis crassicaudata	80.1887	7.79592
	Sri Lanka	Wild	Manis crassicaudata	80.1921	6.17708
	Sri Lanka	Trafficked	Manis crassicaudata	80.1964	8.16569
	Sri Lanka	Wild	Manis crassicaudata	80.1964	8.16572
	Sri Lanka	Wild	Manis crassicaudata	80.2042	7.66408
	Sri Lanka	Trafficked	Manis crassicaudata	80.2042	8.85636
	Sri Lanka	Wild	Manis crassicaudata	80.2042	8.85636
	Sri Lanka	Wild	Manis crassicaudata	80.2065	7.94458
	Sri Lanka	Wild	Manis crassicaudata	80.2129	6.12436
	Sri Lanka	Wild	Manis crassicaudata	80.2367	6.52647
	Sri Lanka	Wild	Manis crassicaudata	80.239	6.51722
	Sri Lanka	Wild	Manis crassicaudata	80.2396	7.4765
	Sri Lanka	Wild	Manis crassicaudata	80.2458	6.14158
	Sri Lanka	Wild	Manis crassicaudata	80.2474	7.41811
	Sri Lanka	Wild	Manis crassicaudata	80.2559	8.56922
	Sri Lanka	Wild	Manis crassicaudata	80.2618	6.00922
	Sri Lanka	Wild	Manis crassicaudata	80.2635	6.13289
	Sri Lanka	Wild	Manis crassicaudata	80.2737	6.06872
	Sri Lanka	Trafficked	Manis crassicaudata	80.2762	8.15958
	Sri Lanka	Wild	Manis crassicaudata	80.2929	7.46758
	Sri Lanka	Wild	Manis crassicaudata	80.2987	7.82766
	Sri Lanka	Wild	Manis crassicaudata	80.315	7.25731
	Sri Lanka	Wild	Manis crassicaudata	80.3157	8.56714
	Sri Lanka	Wild	Manis crassicaudata	80.3173	6.45733
	Sri Lanka	Wild	Manis crassicaudata	80.3281	7.71419
	Sri Lanka	Wild	Manis crassicaudata	80.3348	6.249
	Sri Lanka	Wild	Manis crassicaudata	80.3359	7.4688
	Sri Lanka	Wild	Manis crassicaudata	80.3445	6.23153
	Sri Lanka	Wild	Manis crassicaudata	80.3474	7.51641
	Sri Lanka	Wild	Manis crassicaudata	80.3508	6.23586
	Sri Lanka	Trafficked	Manis crassicaudata	80.3513	8.30786
	Sri Lanka	Wild	Manis crassicaudata	80.3514	8.30787
	Sri Lanka	Wild	Manis crassicaudata	80.3527	6.09178
	Sri Lanka	Wild	Manis crassicaudata	80.3546	8.32796
	Sri Lanka	Wild	Manis crassicaudata	80.3621	7.54085
	Sri Lanka	Wild	Manis crassicaudata	80.3634	6.11025
	Sri Lanka	Wild	Manis crassicaudata	80.3665	7.51623
	Sri Lanka	Wild	Manis crassicaudata	80.377	9.38029
	Sri Lanka	Captive	Manis crassicaudata	80.377	9.38028
	Sri Lanka	Wild	Manis crassicaudata	80.383	6.79156
	Sri Lanka	Wild	Manis crassicaudata	80.3861	6.03494
	Sri Lanka	Captive	Manis crassicaudata	80.3872	9.38339
	Sri Lanka	Wild	Manis crassicaudata	80.3872	9.38341
	Sri Lanka	Wild	Manis crassicaudata	80.3882	8.02878
	Sri Lanka	Trafficked	Manis crassicaudata	80.3908	6.53439
	Sri Lanka	Wild	Manis crassicaudata	80.3908	6.53439
	Sri Lanka	Wild	Manis crassicaudata	80.404	6.83197
	Sri Lanka	Wild	Manis crassicaudata	80.4045	6.64181
	Sri Lanka	Wild	Manis crassicaudata	80.4048	7.62092
	Sri Lanka	Captive	Manis crassicaudata	80.4118	7.81253
	Sri Lanka	Wild	Manis crassicaudata	80.4118	7.81254
	Sri Lanka	Wild	Manis crassicaudata	80.4118	7.81407
	Sri Lanka	Wild	Manis crassicaudata	80.4214	6.58625
	Sri Lanka	Wild	Manis crassicaudata	80.4281	6.06761
	Sri Lanka	Wild	Manis crassicaudata	80.4466	7.55483
	Sri Lanka	Wild	Manis crassicaudata	80.4524	6.79672
	Sri Lanka	Wild	Manis crassicaudata	80.4536	6.05581
	Sri Lanka	Captive	Manis crassicaudata	80.4598	6.795
	Sri Lanka	Wild	Manis crassicaudata	80.4598	6.79502
	Sri Lanka	Wild	Manis crassicaudata	80.4635	7.25408
	Sri Lanka	Wild	Manis crassicaudata	80.4675	5.98178
	Sri Lanka	Wild	Manis crassicaudata	80.4775	6.07219
	Sri Lanka	Captive	Manis crassicaudata	80.4819	6.66672
	Sri Lanka	Wild	Manis crassicaudata	80.482	6.66675
	Sri Lanka	Wild	Manis crassicaudata	80.4904	6.02731
	Sri Lanka	Wild	Manis crassicaudata	80.4923	6.02589
	Sri Lanka	Wild	Manis crassicaudata	80.4929	8.37556
	Sri Lanka	Wild	Manis crassicaudata	80.4933	6.02864
	Sri Lanka	Wild	Manis crassicaudata	80.5004	6.39078
	Sri Lanka	Wild	Manis crassicaudata	80.5015	6.56494
	Sri Lanka	Trafficked	Manis crassicaudata	80.5046	8.35242
	Sri Lanka	Wild	Manis crassicaudata	80.5046	8.35243
	Sri Lanka	Trafficked	Manis crassicaudata	80.5209	8.36925
	Sri Lanka	Trafficked	Manis crassicaudata	80.5326	8.07297
	Sri Lanka	Wild	Manis crassicaudata	80.5327	8.07298
	Sri Lanka	Trafficked	Manis crassicaudata	80.535	7.37519
	Sri Lanka	Wild	Manis crassicaudata	80.535	7.37519
	Sri Lanka	Wild	Manis crassicaudata	80.565	6.09378
	Sri Lanka	Wild	Manis crassicaudata	80.5703	7.52944
	Sri Lanka	Captive	Manis crassicaudata	80.5703	7.52942
	Sri Lanka	Captive	Manis crassicaudata	80.5744	6.58253
	Sri Lanka	Wild	Manis crassicaudata	80.5744	6.58255
	Sri Lanka	Captive	Manis crassicaudata	80.5789	8.47733
	Sri Lanka	Wild	Manis crassicaudata	80.579	8.47729
	Sri Lanka	Wild	Manis crassicaudata	80.5884	8.35243
	Sri Lanka	Wild	Manis crassicaudata	80.5887	7.29122
	Sri Lanka	Wild	Manis crassicaudata	80.5891	6.10886
	Sri Lanka	Wild	Manis crassicaudata	80.5892	6.172
	Sri Lanka	Trafficked	Manis crassicaudata	80.5902	8.38078
	Sri Lanka	Wild	Manis crassicaudata	80.5902	8.3808
	Sri Lanka	Wild	Manis crassicaudata	80.5919	8.37472
	Sri Lanka	Wild	Manis crassicaudata	80.5938	8.0421
	Sri Lanka	Captive	Manis crassicaudata	80.5938	8.04208
	Sri Lanka	Wild	Manis crassicaudata	80.5953	7.26753
	Sri Lanka	Wild	Manis crassicaudata	80.5968	7.92808
	Sri Lanka	Wild	Manis crassicaudata	80.5985	6.02489
	Sri Lanka	Wild	Manis crassicaudata	80.6022	6.15453
	Sri Lanka	Wild	Manis crassicaudata	80.6072	6.15331
	Sri Lanka	Wild	Manis crassicaudata	80.6182	8.51272
	Sri Lanka	Wild	Manis crassicaudata	80.6199	6.84175
	Sri Lanka	Trafficked	Manis crassicaudata	80.6279	8.08761
	Sri Lanka	Wild	Manis crassicaudata	80.6279	8.08761
	Sri Lanka	Wild	Manis crassicaudata	80.6334	8.61781
	Sri Lanka	Wild	Manis crassicaudata	80.6623	6.09769
	Sri Lanka	Captive	Manis crassicaudata	80.6671	6.64975
	Sri Lanka	Wild	Manis crassicaudata	80.6671	6.64977
	Sri Lanka	Wild	Manis crassicaudata	80.6841	6.0645
	Sri Lanka	Captive	Manis crassicaudata	80.6882	8.06042
	Sri Lanka	Wild	Manis crassicaudata	80.6882	8.06044
	Sri Lanka	Wild	Manis crassicaudata	80.6898	5.97672
	Sri Lanka	Wild	Manis crassicaudata	80.6923	7.38833
	Sri Lanka	Wild	Manis crassicaudata	80.6925	8.03135
	Sri Lanka	Trafficked	Manis crassicaudata	80.6939	8.03133
	Sri Lanka	Captive	Manis crassicaudata	80.6951	5.97167
	Sri Lanka	Wild	Manis crassicaudata	80.6951	5.97168
	Sri Lanka	Wild	Manis crassicaudata	80.6985	8.39931
	Sri Lanka	Trafficked	Manis crassicaudata	80.7029	6.66678
	Sri Lanka	Captive	Manis crassicaudata	80.7048	6.66686
	Sri Lanka	Wild	Manis crassicaudata	80.7048	6.66686
	Sri Lanka	Trafficked	Manis crassicaudata	80.727	7.93731
	Sri Lanka	Wild	Manis crassicaudata	80.727	7.93733
	Sri Lanka	Wild	Manis crassicaudata	80.7413	8.03669
	Sri Lanka	Trafficked	Manis crassicaudata	80.7487	8.03686
	Sri Lanka	Wild	Manis crassicaudata	80.7487	8.03686
	Sri Lanka	Trafficked	Manis crassicaudata	80.7519	8.03219
	Sri Lanka	Wild	Manis crassicaudata	80.7519	8.03221
	Sri Lanka	Wild	Manis crassicaudata	80.7533	8.95875
	Sri Lanka	Wild	Manis crassicaudata	80.7602	7.95505
	Sri Lanka	Wild	Manis crassicaudata	80.7633	7.9576
	Sri Lanka	Wild	Manis crassicaudata	80.7634	7.94272
	Sri Lanka	Trafficked	Manis crassicaudata	80.7651	7.32217
	Sri Lanka	Captive	Manis crassicaudata	80.7685	6.34381
	Sri Lanka	Wild	Manis crassicaudata	80.7686	6.34382
	Sri Lanka	Wild	Manis crassicaudata	80.777	6.96697
	Sri Lanka	Wild	Manis crassicaudata	80.7795	7.13347
	Sri Lanka	Captive	Manis crassicaudata	80.7803	6.41833
	Sri Lanka	Wild	Manis crassicaudata	80.7803	6.41836
	Sri Lanka	Wild	Manis crassicaudata	80.7857	7.34583
	Sri Lanka	Wild	Manis crassicaudata	80.7884	8.00531
	Sri Lanka	Trafficked	Manis crassicaudata	80.7934	7.73436
	Sri Lanka	Wild	Manis crassicaudata	80.7935	7.73438
	Sri Lanka	Wild	Manis crassicaudata	80.8031	7.15367
	Sri Lanka	Wild	Manis crassicaudata	80.8032	6.44589
	Sri Lanka	Captive	Manis crassicaudata	80.8046	6.47236
	Sri Lanka	Wild	Manis crassicaudata	80.8046	6.47238
	Sri Lanka	Wild	Manis crassicaudata	80.8092	7.16997
	Sri Lanka	Wild	Manis crassicaudata	80.8131	9.26414
	Sri Lanka	Captive	Manis crassicaudata	80.8131	9.26414
	Sri Lanka	Wild	Manis crassicaudata	80.8167	9.26433
	Sri Lanka	Captive	Manis crassicaudata	80.8239	6.4185
	Sri Lanka	Wild	Manis crassicaudata	80.824	6.4185
	Sri Lanka	Trafficked	Manis crassicaudata	80.835	8.55928
	Sri Lanka	Wild	Manis crassicaudata	80.835	8.5593
	Sri Lanka	Wild	Manis crassicaudata	80.8416	7.32922
	Sri Lanka	Trafficked	Manis crassicaudata	80.8542	8.10269
	Sri Lanka	Wild	Manis crassicaudata	80.8542	8.10271
	Sri Lanka	Captive	Manis crassicaudata	80.8707	6.65911
	Sri Lanka	Trafficked	Manis crassicaudata	80.871	7.93286
	Sri Lanka	Captive	Manis crassicaudata	80.871	6.65939
	Sri Lanka	Wild	Manis crassicaudata	80.871	7.93286
	Sri Lanka	Wild	Manis crassicaudata	80.871	6.6594
	Sri Lanka	Wild	Manis crassicaudata	80.8847	6.75908
	Sri Lanka	Wild	Manis crassicaudata	80.8862	7.26406
	Sri Lanka	Wild	Manis crassicaudata	80.8904	6.76706
	Sri Lanka	Captive	Manis crassicaudata	80.8905	8.44511
	Sri Lanka	Wild	Manis crassicaudata	80.8905	8.44511
	Sri Lanka	Trafficked	Manis crassicaudata	80.8977	8.12281
	Sri Lanka	Wild	Manis crassicaudata	80.8977	8.12283
	Sri Lanka	Trafficked	Manis crassicaudata	80.8983	6.47356
	Sri Lanka	Trafficked	Manis crassicaudata	80.8988055555556	6.47467
	Sri Lanka	Trafficked	Manis crassicaudata	80.8988	6.47467
	Sri Lanka	Wild	Manis crassicaudata	80.8988	6.47469
	Sri Lanka	Wild	Manis crassicaudata	80.8998	7.944
	Sri Lanka	Trafficked	Manis crassicaudata	80.9022	6.42983
	Sri Lanka	Wild	Manis crassicaudata	80.9022	6.42994
	Sri Lanka	Trafficked	Manis crassicaudata	80.9064	8.03867
	Sri Lanka	Wild	Manis crassicaudata	80.9111	8.04682
	Sri Lanka	Wild	Manis crassicaudata	80.9123	8.05278
	Sri Lanka	Wild	Manis crassicaudata	80.9141	6.76558
	Sri Lanka	Wild	Manis crassicaudata	80.9199	7.754
	Sri Lanka	Trafficked	Manis crassicaudata	80.9207	7.92544
	Sri Lanka	Wild	Manis crassicaudata	80.9208	7.92544
	Sri Lanka	Wild	Manis crassicaudata	80.9374	6.09219
	Sri Lanka	Captive	Manis crassicaudata	80.9374	6.84217
	Sri Lanka	Trafficked	Manis crassicaudata	80.9446	7.08744
	Sri Lanka	Wild	Manis crassicaudata	80.9446	7.08747
	Sri Lanka	Wild	Manis crassicaudata	80.9664	6.79936
	Sri Lanka	Trafficked	Manis crassicaudata	80.9815	8.87483
	Sri Lanka	Wild	Manis crassicaudata	80.9815	8.87483
	Sri Lanka	Wild	Manis crassicaudata	80.9917	6.81883
	Sri Lanka	Wild	Manis crassicaudata	80.9987	8.40356
	Sri Lanka	Wild	Manis crassicaudata	81.0036	7.23094
	Sri Lanka	Wild	Manis crassicaudata	81.0105	7.41572
	Sri Lanka	Wild	Manis crassicaudata	81.0254	6.29892
	Sri Lanka	Trafficked	Manis crassicaudata	81.0312	6.11589
	Sri Lanka	Wild	Manis crassicaudata	81.0312	6.11589
	Sri Lanka	Wild	Manis crassicaudata	81.0333	6.14047
	Sri Lanka	Wild	Manis crassicaudata	81.0459	6.86886
	Sri Lanka	Wild	Manis crassicaudata	81.0492	6.85839
	Sri Lanka	Wild	Manis crassicaudata	81.0647	8.17939
	Sri Lanka	Wild	Manis crassicaudata	81.0796	6.318
	Sri Lanka	Trafficked	Manis crassicaudata	81.0834	6.11786
	Sri Lanka	Wild	Manis crassicaudata	81.0834	6.11786
	Sri Lanka	Wild	Manis crassicaudata	81.0856	7.53333
[truncated: 339 more rows]

## Sheet: Figure 3a
Figure 3a
	Category	Molecular types	Order	Family	P-value
	Virus	dsDNA	Halopanivirales	Matshushitaviridae	0.125
	Virus	dsDNA	Imitervirales	Mimiviridae	0.1875
	Virus	dsDNA	Zurhausenvirales	Papillomaviridae	0.4833
	Virus	ssDNA	Cirlivirales	Circoviridae	0.2941
	Virus	ssDNA	Geplafuvirales	Genomoviridae	*
	Virus	ssDNA	Piccovirales	Parvoviridae	0.327
	Virus	ssDNA		Anelloviridae	0.04
	Virus	ssRNA-RT	Ortervirales	Retroviridae	*
	Virus	dsRNA	Reovirales	Sedoreoviridae	0.062
	Virus	dsRNA	Reovirales	Spinareoviridae	0.0338
	Virus	dsRNA	Reovirales	unclassified Reovirales	0.0294
	Virus	dsRNA	Durnavirales	Picobirnaviridae	0.0294
	Virus	ssRNA(+)	Martellivirales	Bromoviridae	0.0625
	Virus	ssRNA(+)	Martellivirales	Togaviridae	0.2059
	Virus	ssRNA(+)	Picornavirales	Caliciviridae	*
	Virus	ssRNA(+)	Picornavirales	Picornaviridae	0.1442
	Virus	ssRNA(+)	Amarillovirales	Flaviviridae	0.2572
	Virus	ssRNA(+)	Nidovirales	Coronaviridae	0.1065
	Virus	ssRNA(+)	Stellavirales	Astroviridae	0.0294
	Virus	ssRNA(-)	Mononegavirales	Paramyxoviridae	0.2748
	Virus	ssRNA(-)	Mononegavirales	Pneumoviridae	0.3754
	Virus	ssRNA(-)	Mononegavirales	Rhabdoviridae	0.0294
	Virus	ssRNA(-)	Bunyavirales	Nairoviridae	0.0233
	Virus	ssRNA(-)	Bunyavirales	Phasmaviridae	0.0294
	Virus	ssRNA(-)	Bunyavirales	Phenuiviridae	0.0279
	Virus	ssRNA(-)	Articulavirales	Orthomyxoviridae	0.0294
	Protists	DNA	Diplomonadida	Hexamitidae
	Protists	DNA	Eucoccidiorida	Eimeriidae	0.446
	Protists	DNA	Haemosporida	unclassified Haemosporida	0.0263
	Protists	DNA	Piroplasmida	Babesiidae	0.4141
	Protists	DNA	Trypanosomatida	Trypanosomatidae	0.1342
	Protists	DNA		Enterocytozoonidae	0.5
	Bacterium	DNA	Enterobacterales	Enterobacteriaceae	1
	Bacterium	DNA	Enterobacterales	Morganellaceae	1
	Bacterium	DNA	Enterobacterales	Yersiniaceae	*
	Bacterium	DNA	Bacillales	Bacillaceae
	Bacterium	DNA	Bacillales	Staphylococcaceae
	Bacterium	DNA	Lactobacillales	Enterococcaceae
	Bacterium	DNA	Lactobacillales	Streptococcaceae
	Bacterium	DNA	Micrococcales	Dermabacteraceae
	Bacterium	DNA	Micrococcales	Micrococcaceae
	Bacterium	DNA	Aeromonadales	Aeromonadaceae	1
	Bacterium	DNA	Burkholderiales	Burkholderiaceae	*
	Bacterium	DNA	Eubacteriales	Clostridiaceae	*
	Bacterium	DNA	Flavobacteriales	Flavobacteriaceae
	Bacterium	DNA	Moraxellales	Moraxellaceae
	Bacterium	DNA	Mycoplasmatales	Mycoplasmataceae	0.375
	Bacterium	DNA	Rickettsiales	Anaplasmataceae	0.4999

## Sheet: Figure 3b
Figure 3b
	Category	Host	Family	longitude	Latitude	Country	Source
	Virus	Manis javanica	Paramyxoviridae	113.378	23.2177	China	Trafficked
	Virus	Manis javanica	Coronaviridae	113.378	23.2177	China	Trafficked
	Virus	Manis javanica	Coronaviridae	113.268	23.1606	China	Trafficked
	Virus	Manis javanica	Coronaviridae	100.829	15.0018	Thailand	Unknown source
	Virus	Manis javanica	Coronaviridae	114.091	22.5653	China	Captive
	Virus	Manis javanica	Papillomaviridae	108.343	22.8841	China	Trafficked
	Virus	Manis javanica	Coronaviridae	108.343	22.8841	China	Trafficked
	Virus	Manis javanica	Pneumoviridae	108.343	22.8841	China	Trafficked
	Virus	Manis javanica	Mimiviridae	108.343	22.8841	China	Trafficked
	Virus	Manis javanica	Bromoviridae	108.343	22.8841	China	Trafficked
	Virus	Manis javanica	Flaviviridae	108.343	22.8841	China	Trafficked
	Virus	Manis javanica	Paramyxoviridae	108.343	22.8841	China	Trafficked
	Virus	Manis javanica	Parvoviridae	108.343	22.8841	China	Trafficked
	Virus	Manis javanica	Spinareoviridae	108.343	22.8841	China	Trafficked
	Virus	Manis javanica	Matshushitaviridae	108.343	22.8841	China	Trafficked
	Virus	Manis javanica	Pneumoviridae	108.464	23.0574	China	Trafficked
	Virus	Manis javanica	Flaviviridae	113.23	23.16	China	Trafficked
	Virus	Manis javanica	Coronaviridae	108.277	14.0583	Viet Nam	Trafficked
	Virus	Manis javanica	Coronaviridae	113.249	23.1125	China	Trafficked
	Virus	Manis javanica	Picornaviridae	108.464	23.0574	China	Trafficked
	Virus	Manis javanica	Parvoviridae	108.464	23.0574	China	Trafficked
	Virus	Manis javanica	Flaviviridae	108.464	23.0574	China	Trafficked
	Virus	Manis javanica	Sedoreoviridae	108.464	23.0574	China	Trafficked
	Virus	Manis javanica	Pneumoviridae	108.464	23.0574	China	Trafficked
	Virus	Manis javanica	Spinareoviridae	108.464	23.0574	China	Trafficked
	Virus	Manis javanica	Nairoviridae	108.464	23.0574	China	Trafficked
	Virus	Manis javanica	Phenuiviridae	108.464	23.0574	China	Trafficked
	Virus	Manis javanica	Coronaviridae	108.464	23.0574	China	Trafficked
	Virus	Manis javanica	Paramyxoviridae	108.464	23.0574	China	Trafficked
	Virus	Manis javanica	Coronaviridae	108.347	22.8001	China	Trafficked
	Virus	Manis javanica	Coronaviridae	113.249	23.1125	China	Trafficked
	Virus	Manis javanica	Flaviviridae	120.108	27.9592	China	Wild
	Virus	Manis javanica	Spinareoviridae	119.648	29.0901	China	Wild
	Virus	Manis javanica	Paramyxoviridae	113.198	23.1362	China	Trafficked
	Virus	Manis pentadactyla	Parvoviridae	121.579	24.9984	China	Wild
	Virus	Manis pentadactyla	Flaviviridae	120.704	28.0019	China	Wild
	Virus	Manis javanica	Picornaviridae	119.647	29.0824	China	Wild
	Virus	Manis javanica	Paramyxoviridae	119.647	29.0824	China	Wild
	Virus	Manis javanica	Pneumoviridae	119.647	29.0824	China	Wild
	Virus	Manis javanica	Flaviviridae	119.647	29.0824	China	Wild
	Virus	Manis javanica	Astroviridae	108.369	22.8162	China	Trafficked
	Virus	Manis javanica	Circoviridae	108.369	22.8162	China	Trafficked
	Virus	Manis javanica	Parvoviridae	108.369	22.8162	China	Trafficked
	Virus	Manis javanica	Orthomyxoviridae	108.369	22.8162	China	Trafficked
	Virus	Manis javanica	Flaviviridae	108.369	22.8162	China	Trafficked
	Virus	Manis javanica	Phasmaviridae	108.369	22.8162	China	Trafficked
	Virus	Manis javanica	Phenuiviridae	108.369	22.8162	China	Trafficked
	Virus	Manis javanica	Picobirnaviridae	108.369	22.8162	China	Trafficked
	Virus	Manis javanica	unclassified Reovirales	108.369	22.8162	China	Trafficked
	Virus	Manis javanica	Rhabdoviridae	108.369	22.8162	China	Trafficked
	Virus	Manis pentadactyla	Parvoviridae	120.896	31.9932	China	Wild
	Virus	Manis javanica	Caliciviridae	98.5892	24.4485	China	Wild
	Virus	Manis javanica	Flaviviridae	98.5892	24.4485	China	Wild
	Virus	Manis javanica	Anelloviridae	113.249	23.1125	China	Trafficked
	Virus	Manis pentadactyla	Genomoviridae	113.249	23.1125	China	Trafficked
	Virus	Manis pentadactyla	Retroviridae	113.249	23.1125	China	Trafficked
	Virus	Manis pentadactyla	Picornaviridae	113.249	23.1125	China	Trafficked
	Virus	Manis pentadactyla	Circoviridae	113.249	23.1125	China	Trafficked
	Virus	Manis pentadactyla	Parvoviridae	113.23	23.16	China	Wild
	Virus	Manis javanica	Paramyxoviridae	113.249	23.1125	China	Trafficked
	Bacterium	Manis pentadactyla	Morganellaceae	108.271	22.8492	China	Captive
	Bacterium	Manis javanica	Morganellaceae	108.271	22.8492	China	Captive
	Bacterium	Manis javanica	Anaplasmataceae	101.124	4.57424	Malaysia	Wild
	Bacterium	Manis javanica	Anaplasmataceae	113.268	23.1606	China	Trafficked
	Bacterium	Manis javanica	Anaplasmataceae	113.312	23.1455	China	Trafficked
	Bacterium	Manis javanica	Mycoplasmataceae	102.266	4.56938	Malaysia	Wild
	Bacterium	Manis javanica	Burkholderiaceae	102.266	4.56938	Malaysia	Unknown source
	Bacterium	Manis javanica	Aeromonadaceae	113.473	23.3274	China	Wild
	Bacterium	Manis crassicaudata	Bacillaceae	78.9629	20.5937	India	Unknown source
	Bacterium	Manis javanica	Burkholderiaceae	101.976	4.21048	Malaysia	Unknown source
	Bacterium	Manis crassicaudata	Dermabacteraceae	78.9629	20.5937	India	Unknown source
	Bacterium	Manis javanica	Enterobacteriaceae	113.23	23.16	China	Unknown source
	Bacterium	Manis javanica	Enterobacteriaceae	114.07	22.62	China	Unknown source
	Bacterium	Manis javanica	Enterobacteriaceae	113.23	23.16	China	Unknown source
	Bacterium	Manis crassicaudata	Enterococcaceae	78.9629	20.5937	India	Unknown source
	Bacterium	Manis crassicaudata	Micrococcaceae	78.9629	20.5937	India	Unknown source
	Bacterium	Manis javanica	Moraxellaceae	113.23	23.16	China	Unknown source
	Bacterium	Manis javanica	Morganellaceae	113.23	23.16	China	Unknown source
	Bacterium	Manis javanica	Morganellaceae	114.07	22.62	China	Unknown source
	Bacterium	Manis crassicaudata	Morganellaceae	78.9629	20.5937	India	Unknown source
	Bacterium	Manis crassicaudata	Staphylococcaceae	78.9629	20.5937	India	Unknown source
	Bacterium	Manis javanica	Yersiniaceae	113.23	23.16	China	Unknown source
	Bacterium	Manis javanica	Enterobacteriaceae	105	18	Laos	Wild
	Bacterium	Manis javanica	Clostridiaceae	105	18	Laos	Wild
	Protist	Phataginus tricuspis	Eimeriidae	13.0145	-4.70882	Angola	Wild
	Protist	Manis javanica	Enterocytozoonidae	90.3466	23.8119	Bangladesh	Captive
	Protist	Phataginus tricuspis	Trypanosomatidae	13.1536	4.61256	Cameroon	Wild
	Protist	Phataginus tetradactyla	Trypanosomatidae	13.1536	4.61256	Cameroon	Wild
	Protist	Manis javanica	Eimeriidae	102.266	4.56938	Malaysia	Wild
	Protist	Manis javanica	Babesiidae	100.831	15.0527	Thailand	Trafficked
	Protist	Manis javanica	Babesiidae	99.4447	17.1517	Thailand	Trafficked
	Protist	Manis javanica	Babesiidae	100.552	6.90062	Thailand	Trafficked
	Protist	Manis javanica	Babesiidae	100.993	15.87	Thailand	Unknown source
	Protist	Manis javanica	Babesiidae	101.976	4.21048	Malaysia	Unknown source
	Protist	pangolin	Hexamitidae	90.3563	23.685	Bangladesh	Unknown source
	Protist	Manis javanica	Eimeriidae	103.853	1.3057	Singapore	Wild
	Protist	Phataginus tricuspis	Eimeriidae	17.8739	-11.2027	Angola	Wild
	Protist	Phataginus tricuspis	unclassified Haemosporida	11.6094	-0.803689	Gabon	Wild

## Sheet: Figure 4
Figure 4
	Species	Manis javanica	Manis pentadactyla	Manis crassicaudata	Phataginus tricuspis	Phataginus tetradactyla	Unknown species of pangolin
	Hukuchivirus IN93	0	0	0	0	0	0
	Catovirus CTV1	0	0	0	0	0	0
	Hokovirus HKV1	0	0	0	0	0	0
	Alphapapillomavirus 7	0	0	0	0	0	0
	Manis javanica papillomavirus 1	5	2	0	0	0	0
	Manis pentadactyla papillomavirus 1	0	1	0	0	0	0
	Pangolin circovirus	9	0	0	0	0	0
	Cyclovirus sp.	0	1	0	0	0	0
	Gemykibivirus sp.	0	1	0	0	0	0
	Pangolin chaphamaparvovirus BIME1	2	0	0	0	0	0
	Pangolin Copiparvovirus	2	0	0	0	0	0
	Pangolin copiparvovirus BIME1	8	0	0	0	0	0
	Pangolin copiparvovirus BIME2	7	0	0	0	0	0
	Carnivore protoparvovirus 1	24	8	0	0	0	0
	Pangolin densovirus	4	0	0	0	0	0
	Parus major densovirus	0	0	0	0	0	0
	Etatorquevirus sp.	1	0	0	0	0	0
	Tettorquevirus sp.	1	0	0	0	0	0
	Retroviridae sp.	0	1	0	0	0	0
	Pangolin picobirnavirus	1	0	0	0	0	0
	Rotavirus A	70	0	0	0	0	0
	Mammalian orthoreovirus	7	0	0	0	0	0
	Phocid orthoreovirus 1	0	0	0	0	0	0
	Lishui pangolin virus	10	0	0	0	0	0
	Pangolin Reoviridae sp.	2	0	0	0	0	0
	Japanese encephalitis virus	0	0	0	0	0	7
	Pangolin pestivirus	4	0	0	0	0	0
	Pangolin pestivirus 1	0	2	0	0	0	0
	Pangolin pestivirus 2	2	0	0	0	0	0
	Pangolin pestivirus 3	2	0	0	0	0	0
	Pangolin pestivirus 4	2	0	0	0	0	0
	Pangolin pestivirus BIME1	7	0	0	0	0	0
	Pangolin pestivirus BIME2	1	0	0	0	0	0
	Pangolin pestivirus BIME3	5	0	0	0	0	0
	Pangolin pestivirus BIME4	1	0	0	0	0	0
	Pangolin pestivirus BIME5	2	0	0	0	0	0
	Pangolin pestivirus BIME6	2	0	0	0	0	0
	Pangolin pestivirus BIME7	3	0	0	0	0	0
	Pangolin pestivirus BIME8	1	0	0	0	0	0
	Pangolin pestivirus BIME9	18	0	0	0	0	0
	Pestivirus A	0	0	0	0	0	0
	Pestivirus B	0	0	0	0	0	0
	Pestivirus C	0	0	0	0	0	0
	Pestivirus D	0	0	0	0	0	0
	Pestivirus H	0	0	0	0	0	0
	Pestivirus K	0	0	0	0	0	0
	Pestivirus sp.	1	0	0	0	0	0
	Phocoena pestivirus	0	0	0	0	0	0
	Tunisian sheep virus	0	0	0	0	0	0
	Dongyang pangolin virus	1	0	0	0	0	0
	Guangxi tick virus	4	0	0	0	0	0
	Cucumber mosaic virus	0	0	0	0	0	0
	Chikungunya virus	0	0	0	0	0	7
	Getah virus	0	0	0	0	0	3
	Hedgehog coronavirus 1	0	0	0	0	0	0
	Hypsugo bat coronavirus HKU25	0	0	0	0	0	0
	Manis javanica HKU4-related coronavirus	4	0	0	0	0	0
	Middle East respiratory syndrome-related coronavirus	0	0	0	0	0	0
	Pangolin coronavirus	41	1	0	0	0	1
	Pangolin coronavirus HKU4	1	0	0	0	0	0
	Pipistrellus bat coronavirus HKU5	0	0	0	0	0	0
	SARS-CoV-2-related coronavirus	0	0	0	0	0	0
	Tylonycteris bat coronavirus HKU4	0	0	0	0	0	0
	Tylonycteris pachypus bat coronavirus HKU4-related	0	0	0	0	0	0
	Bat coronavirus	0	0	0	0	0	0
	Tylonycteris robustula coronavirus 162275	0	0	0	0	0	0
	Sapovirus sp.	1	0	0	0	0	0
	Pangolin hunnivirus	2	0	0	0	0	0
	Pangolin hunnivirus BIME1	2	0	0	0	0	0
	Pangolin hunnivirus BIME2	3	0	0	0	0	0
	Pangolin hunnivirus BIME3	1	0	0	0	0	0
	Pangolin hunnivirus BIME4	2	0	0	0	0	0
	Pangolin hunnivirus BIME5	2	0	0	0	0	0
	Senecavirus sp.	0	1	0	0	0	0
	Pangolin shanbavirus BIME1	2	0	0	0	0	0
	Pangolin astrovirus	1	0	0	0	0	0
	Pangolin Orthomyxoviridae sp.	1	0	0	0	0	0
	Pangolin orthonairovirus BIME1	3	0	0	0	0	0
	Pangolin Phasmaviridae sp.	1	0	0	0	0	0
	Pangolin phlebovirus BIME1	6	0	0	0	0	0
	Pangolin Phenuiviridae sp.	1	0	0	0	0	0
	Human orthorubulavirus 2	2	0	0	0	0	0
	Mammalian orthorubulavirus 5	1	0	0	0	0	1
	Murine respirovirus	0	0	0	0	0	0
	Pangolin parainfluenza 3 virus	1	0	0	0	0	0
	Pangolin respirovirus	5	0	0	0	0	0
	Bovine orthopneumovirus	0	0	0	0	0	0
	Human orthopneumovirus	22	0	0	0	0	0
	Murine orthopneumovirus	1	0	0	0	0	0
	Pangolin orthopneumovirus BIME1	1	0	0	0	0	0
	Canine pneumovirus	0	0	0	0	0	0
	Pangolin Rhabdoviridae sp.	1	0	0	0	0	0
	Aeromonas dhakensis	0	0	0	0	0	0
	Bacillus sp.	0	0	6	0	0	0
	Lysinibacillus sp.	0	0	1	0	0	0
	Jeotgalicoccus sp.	0	0	1	0	0	0
	Staphylococcus sp.	0	0	2	0	0	0
	Paraburkholderia fungorum	4	0	0	0	0	0
	Citrobacter cronae	5	0	0	0	0	0
	Escherichia coli	23	0	0	0	0	0
	Klebsiella pneumoniae	17	0	0	0	0	0
	Klebsiella quasipneumoniae	4	0	0	0	0	0
	Morganella morganii	1	0	0	0	0	0
	Proteus mirabilis	3	0	0	0	0	0
	Proteus penneri	2	0	0	0	0	0
	Proteus sp.	0	0	6	0	0	0
	Serratia marcescens	1	0	0	0	0	0
	Clostridium botulinum	0	0	0	0	0	0
	Myroides odoratimimus	0	0	0	0	0	1
	Enterococcus sp.	0	0	2	0	0	0
	Streptococcus dysgalactiae	0	0	0	0	0	1
	Brachybacterium sp.	0	0	1	0	0	0
	Micrococcus sp.	0	0	1	0	0	0
	Acinetobacter baumannii	6	0	0	0	0	0
	Uncharacterized Mycoplasma	0	0	0	0	0	0
	Candidatus Anaplasma pangolinii	0	0	0	0	0	0
	uncultured Ehrlichia sp.	1	0	0	0	0	0
	Ehrlichia ruminantium	0	0	0	0	0	0
	Uncharacterized Ehrlichia	0	0	0	0	0	0
	Giardia intestinalis	0	0	0	0	0	2
	Eimeria cf. tenggilingi L12_Ros	2	0	0	0	0	0
	Eimeria nkaka	0	0	0	3	0	0
	Haemosporida sp. B LB-2015	0	0	0	1	0	0
	Babesia sp.	10	0	0	0	0	0
	Uncharacterized Babesia	0	0	0	0	0	0
	Trypanosoma brucei	0	0	0	0	0	0
	Trypanosoma vivax	0	0	0	0	0	0
	Enterocytozoon bieneusi	0	0	0	0	0	0

## Sheet: Supplementary Fig. 7
Supplementary Fig. 7
		Family	Author	Year	Events	Total	Species of pangolin
	Papillomaviridae	Papillomaviridae	Barreat et al.	2022	36	73	M.javanica
		Papillomaviridae	Barreat et al.	2022	11	22	M.pentadactyla
		Papillomaviridae	Que et al.	2022	1	16	M.javanica
		Family	Author	Year	Events	Total	Species of pangolin
	Parvoviridae	Parvoviridae	Wang et al.	2020	1	1	M.pentadactyla
		Parvoviridae	Chang et al.	2021	4	32	M.pentadactyla
		Parvoviridae	He et al.	2022	3	8	M.pentadactyla
		Parvoviridae	Tian et al.	2022	5	34	M.javanica
		Parvoviridae	Shi et al.	2022	53	129	M.javanica
		Parvoviridae	Que et al.	2022	1	16	M.javanica
		Parvoviridae	Zhang et al.	2022	2	2	M.pentadactyla
		Family	Author	Year	Events	Total	Species of pangolin
	Spinareoviridae	Spinareoviridae	Gao et al.	2020	1	3	M.javanica
		Spinareoviridae	Shi et al.	2022	4	129	M.javanica
		Spinareoviridae	Que et al.	2022	1	16	M.javanica
		Family	Author	Year	Events	Total	Species of pangolin
	Picornaviridae	Picornaviridae	He et al.	2022	3	16	M.javanica
		Picornaviridae	Shi et al.	2022	19	129	M.javanica
		Family	Author	Year	Events	Total	Species of pangolin
	Flaviviridae	Flaviviridae	Gao et al.	2020	1	3	M.javanica
		Flaviviridae	He et al.	2022	6	16	M.javanica
		Flaviviridae	He et al.	2022	1	8	M.pentadactyla
		Flaviviridae	Tian et al.	2022	3	34	M.javanica
		Flaviviridae	Yuanni Shi et al.	2022	2	20	M.javanica
		Flaviviridae	Yuanni Shi et al.	2022	0	16	M.pentadactyla
		Flaviviridae	Zhang et al.	2022	7	34	pangolin
		Flaviviridae	Wenqiang Shi et al.	2022	58	129	M.javanica
		Flaviviridae	Que et al.	2022	14	16	M.javanica
		Family	Author	Year	Events	Total	Species of pangolin
	Coronaviridae	Coronaviridae	Liu et al.	2019	2	11	M.javanica
		Coronaviridae	Liu et al.	2020	3	11	M.javanica
		Coronaviridae	Lam et al.	2020	10	67	M.javanica
		Coronaviridae	Xiao et al.	2020	17	25	M.javanica
		Coronaviridae	Xiao et al.	2020	0	4	M.pentadactyla
		Coronaviridae	Choo et al.	2020	1	2	M.javanica
		Coronaviridae	Li et al.	2021	5	46	M.javanica
		Coronaviridae	Li et al.	2021	0	4	M.pentadactyla
		Coronaviridae	Wacharapluesadee et al.	2021	1	7	M.javanica
		Coronaviridae	Peng et al.	2021	4	106	M.javanica
		Coronaviridae	Peng et al.	2021	1	53	M.pentadactyla
		Coronaviridae	Peng et al.	2021	0	1	P.tetradactyla
		Coronaviridae	Peng et al.	2021	0	3	P.tricuspis
		Coronaviridae	Shi et al.	2022	2	129	M.javanica
		Coronaviridae	Nga et al.	2022	0	3	M.pentadactyla
		Coronaviridae	Nga et al.	2022	7	243	M.javanica
		Coronaviridae	Que et al.	2022	1	16	M.javanica
		Coronaviridae	Chen et al.	2023	4	86	M.javanica
		Family	Author	Year	Events	Total	Species of pangolin
	Paramyxoviridae	Paramyxoviridae	Liu et al.	2019	6	11	M.javanica
		Paramyxoviridae	Wang et al.	2019	1	1	M.javanica
		Paramyxoviridae	He et al.	2022	2	16	M.javanica
		Paramyxoviridae	Shi et al.	2022	2	129	M.javanica
		Paramyxoviridae	Que et al.	2022	16	16	M.javanica
		Family	Author	Year	Events	Total	Species of pangolin
	Parvoviridae	Parvoviridae	Wang et al.	2020	1	1	M.pentadactyla
		Parvoviridae	Chang et al.	2021	4	32	M.pentadactyla
		Parvoviridae	He et al.	2022	3	8	M.pentadactyla
		Parvoviridae	Tian et al.	2022	5	34	M.javanica
		Parvoviridae	Shi et al.	2022	53	129	M.javanica
		Parvoviridae	Que et al.	2022	1	16	M.javanica
		Parvoviridae	Zhang et al.	2022	2	2	M.pentadactyla
		Family	Author	Year	Events	Total	Species of pangolin
	Pneumoviridae	Pneumoviridae	He et al.	2022	1	16	M.javanica
		Pneumoviridae	Ye et al.	2022	12	30	M.javanica
		Pneumoviridae	Shi et al.	2022	7	129	M.javanica
		Pneumoviridae	Que et al.	2022	16	16	M.javanica
		Family	Author	Year	Events	Total	Species of pangolin
	Phenuiviridae	Phenuiviridae	Tian et al.	2022	1	34	M.javanica
		Phenuiviridae	Shi et al.	2022	4	129	M.javanica
		Family	Author	Year	Events	Total	Species of pangolin
	Morganellaceae	Morganellaceae	Tao et al.	2016	1	1	M.javanica
		Morganellaceae	Tao et al.	2016	1	1	M.pentadactyla
		Family	Author	Year	Events	Total	Species of pangolin
	Anaplasmataceae	Anaplasmataceae	Zhai et al.	2021	10	21	M.javanica
		Anaplasmataceae	Koh et al.	2016	8	15	M.javanica
		Anaplasmataceae	Choo et al.	2020	1	2	M.javanica
		Family	Author	Year	Events	Total	Species of pangolin
	Eimeriidae	Eimeriidae	James et al.	1976	1	1	M.javanica
		Eimeriidae	Miloslav et al.	2013	1	5	M.javanica
		Eimeriidae	Miloslav et al.	2013	1	1	P.tricuspis
		Family	Author	Year	Events	Total	Species of pangolin
	Trypanosomatidae	Trypanosomatidae	Njiokou F et al.	2004	5	20	P.tricuspis
		Trypanosomatidae	Njiokou F et al.	2004	2	34	P.tetradactyla

## Sheet: Sup. Table 4 & Sup. Fig. 8
Supplementary Table 4 & Supplementary Fig. 8
		Species	Author	Year	Events	Total	Species of pangolin
	Manis javanica papillomavirus 1	Manis javanica papillomavirus 1	Barreat et al.(M.javanica)	2022	36	73	M. javanica
		Manis javanica papillomavirus 1	Barreat et al.(M.pentadactyla)	2022	11	22	M. pentadactyla
		Species	Author	Year	Events	Total	Species of pangolin
	Carnivore protoparvovirus 1	Carnivore protoparvovirus 1	Wang et al.	2020	1	1	M. pentadactyla
		Carnivore protoparvovirus 1	He et al.	2022	3	8	M. pentadactyla
		Carnivore protoparvovirus 1	Chang et al.	2021	4	32	M. pentadactyla
		Carnivore protoparvovirus 1	Shi et al.	2022	29	129	M. javanica
		Carnivore protoparvovirus 1	Zhang et al.	2022	2	2	M. pentadactyla
		Species	Author	Year	Events	Total	Species of pangolin
	Lishui pangolin virus	Lishui pangolin virus	Gao et al.	2020	1	3	M. javanica
		Lishui pangolin virus	Shi et al.	2022	3	129	M. javanica
		Species	Author	Year	Events	Total	Species of pangolin
	Pangolin pestivirus	Pangolin pestivirus	Tian et al.	2022	3	34	M. javanica
		Pangolin pestivirus	Yuanni Shi et al.	2022	2	20	M. javanica
		Pangolin pestivirus	Yuanni Shi et al.	2022	0	16	M. pentadactyla
		Species	Author	Year	Events	Total	Species of pangolin
	Dongyang pangolin virus	Dongyang pangolin virus	Gao et al.	2020	1	3	M. javanica
		Dongyang pangolin virus	Que et al.	2022	12	16	M. javanica
		Species	Author	Year	Events	Total	Species of pangolin
	Pangolin coronavirus	Pangolin coronavirus	Liu et al.	2020	3	11	M. javanica
		Pangolin coronavirus	Lam et al.	2020	10	67	M. javanica
		Pangolin coronavirus	Xiao et al.	2020	17	25	M. javanica
		Pangolin coronavirus	Xiao et al.	2020	0	4	M. pentadactyla
		Pangolin coronavirus	Choo et al.	2020	1	2	M. javanica
		Pangolin coronavirus	Li et al.	2021	5	46	M. javanica
		Pangolin coronavirus	Li et al.	2021	0	4	M. pentadactyla
		Pangolin coronavirus	Peng et al.	2021	4	106	M. javanica
		Pangolin coronavirus	Peng et al.	2021	1	53	M. pentadactyla
		Pangolin coronavirus	Peng et al.	2021	0	1	P. tetradactyla
		Pangolin coronavirus	Peng et al.	2021	0	3	P. tricuspis
		Pangolin coronavirus	Nga et al.	2022	0	3	M. pentadactyla
		Pangolin coronavirus	Nga et al.	2022	7	243	M. javanica
		Species	Author	Year	Events	Total	Species of pangolin
	SARS-CoV-2-related coronavirus	SARS-CoV-2-related coronavirus	Liu et al.	2019	2	11	M. javanica
		SARS-CoV-2-related coronavirus	Wacharapluesadee et al.	2021	1	7	M. javanica
		Species	Author	Year	Events	Total	Species of pangolin
	Human orthopneumovirus	Human orthopneumovirus	Ye et al.	2022	12	30	M. javanica
		Human orthopneumovirus	Shi et al.	2022	7	129	M. javanica
		Human orthopneumovirus	Que et al.	2022	16	16	M. javanica
		Species	Author	Year	Events	Total	Species of pangolin
	Murine orthopneumovirus	Murine orthopneumovirus	He et al.	2022	1	16	M. javanica
		Murine orthopneumovirus	Que et al.	2022	6	16	M. javanica
		Species	Author	Year	Events	Total	Species of pangolin
	Morganella morganii	Morganella morganii	Tao et al.	2016	1	1	M. javanica
		Morganella morganii	Tao et al.	2016	1	1	M. pentadactyla
		Species	Author	Year	Events	Total	Species of pangolin
	Eimeria cf. tenggilingi L12_Ros	Eimeria cf. tenggilingi L12_Ros	James et al.	1976	1	1	M. javanica
		Eimeria cf. tenggilingi L12_Ros	Miloslav et al.	2013	1	5	M. javanica
		Species	Author	Year	Events	Total	Species of pangolin
	Trypanosoma brucei	Trypanosoma brucei	Njiokou F et al.	2004	1	20	P. tricuspis
		Trypanosoma brucei	Njiokou F et al.	2004	2	34	P. tetradactyla
		Species	Author	Year	Events	Total	Species of pangolin
	Trypanosoma vivax	Trypanosoma vivax	Njiokou F et al.	2004	5	20	P. tricuspis
		Trypanosoma vivax	Njiokou F et al.	2004	2	34	P. tetradactyla
