# Supplementary material for: Systematic review and integrated data analysis reveal diverse pangolin-associated microbes with infection potential
Source: Nat Commun. 2023 Oct 25;14:6786. doi: 10.1038/s41467-023-42592-w (PMC10600157; doi:10.1038/s41467-023-42592-w)
Supplement: Supplementary file 5 — Source Data [file 41467_2023_42592_MOESM5_ESM.zip › Source Data/Source_Data_Fig_5a.treefile]

(OM009283:0.0000010000,(((OM009284:0.0000010000,OM256489:0.0000010000)21:0.0000010000,(OM256488:0.0000010000,(OM256490:0.0000010000,OM256491:0.0000010000)7:0.0000010000)32:0.0000010000)31:0.0000010000,((((((((((OM037454:0.8257382935,KJ672475:0.0000028973)56:0.0013872495,KX765916:0.0013878474)17:0.0000028054,((((((((((((OM141138:0.0000010000,(OM141141:0.0000010000,OM141143:0.0000010000)46:0.0000010000)99:0.0013927748,MN163125:0.0004635380)50:0.0000025397,MZ515612:0.0000027573)94:0.0004640719,((((OM256493:0.0000010000,OM256494:0.0000010000)16:0.0000010000,OM256497:0.0000010000)16:0.0000010000,OM256495:0.0000010000)11:0.0000010000,OM256496:0.0000010000)94:0.0009278591)9:0.0000028084,((OM141139:0.0000010000,OM141140:0.0000010000)90:0.0004635554,MT107528:0.0004636833)13:0.0000010000)26:0.0000010000,((((OM141142:0.0000010000,OM256498:0.0000010000)24:0.0000010000,OM256499:0.0000010000)91:0.0009277970,(LC488177:0.0060711886,LC720430:0.0004636664)24:0.0000010000)37:0.0000010000,MN108244:0.0000010000)5:0.0000010000)8:0.0000010000,MZ515715:0.0004641117)18:0.0000010000,MZ151851:0.0004636121)94:0.0004637801,MW160814:0.0000025797)100:0.0487634249,(((OM451208:0.0000027001,((((MK520879:0.0052754819,NC_025344:0.0031542463)96:0.0069984647,NC_006579:0.0063384163)96:0.0226646326,MW805189:0.0026475403)90:0.0005317516,KX364383:0.0036909306)90:0.0021045664)100:0.4950605600,(((DQ009484:0.1287002412,((HM197719:0.0000010000,OL794402:0.0021745278)100:0.0349731403,(KC562236:0.0106401220,KJ627382:0.0075276695)99:0.0309091630)100:0.1484553031)100:0.2133191236,MN175553:0.2591780291)100:0.1774842087,((HG934339:0.1170538414,(JF424833:0.0040929694,ON854012:0.0056205647)100:0.0788595728)89:0.0373672386,(MN729604:0.0054899995,OP924005:0.0086997225)100:0.0828270548)100:0.2667045447)100:0.7726168633)100:0.7889971392,NC_001989:0.1154622954)98:0.0543855843)100:0.0411516422,KJ627362:0.0004855805)91:0.0023013598,MH447960:0.0032561765)42:0.0000010000)8:0.0000010000,KC731482:0.0000010000)4:0.0000010000,(KJ672428:0.0009250010,OK649683:0.0013879988)31:0.0000010000)67:0.0001070886,KJ627264:0.0003771857)75:0.0009061330,(OM141136:0.0000010000,OM141137:0.0000010000)99:0.0009266941)35:0.0000010000,(OK500269:0.0004633249,OP890313:0.0004634461)91:0.0004634112)45:0.0000010000,MW160762:0.0000010000)49:0.0000010000,MZ515749:0.0004627875)97:0.0004630604)35:0.0000010000,OM256492:0.0000010000);
