# Supplementary material for: Systematic review and integrated data analysis reveal diverse pangolin-associated microbes with infection potential
Source: Nat Commun. 2023 Oct 25;14:6786. doi: 10.1038/s41467-023-42592-w (PMC10600157; doi:10.1038/s41467-023-42592-w)
Supplement: Supplementary file 5 — Source Data [file 41467_2023_42592_MOESM5_ESM.zip › Source Data/Source_Data_Fig_5b.treefile]

(ON059908:0.0183471958,(((((((OP963624:0.0592334771,AF368033:0.0655149173)69:0.0035521696,((((MW652775:0.0174897487,MK408604:0.0187065312)100:0.0372109809,NC_013225:0.0541229208)100:0.0126716211,(OP037832:0.0482761513,KX384846:0.0566579821)99:0.0140285737)100:0.0226483963,((((MW199190:0.0202712611,MG457108:0.0127786455)99:0.0103057159,MG457118:0.0206143959)97:0.0105687474,HQ642769:0.0409408241)99:0.0331673439,MG457088:0.4242058394)82:0.0176121650)75:0.0098293907)59:0.0025844187,KM087105:0.0638137945)86:0.0064089667,(((MW198704:0.0121845669,OP169447:0.0200418398)100:0.0046198186,((LC752173:0.0116901753,(MK092964:0.0070722919,MN639757:0.0063206211)78:0.0001260454)79:0.0014827366,KT224504:0.0063399251)100:0.0190261364)98:0.0064305858,MW582622:0.0273871469)99:0.0299294376)100:0.0345061951,(KX263307:0.0082852124,(KT444522:0.0017509057,(KT444542:0.0021288000,MN788294:0.0070563878)100:0.0030844949)99:0.0040787221)100:0.0316787309)100:0.0135587337,MG451061:0.0213529246)100:0.0063365561,JQ412755:0.0074030620)84:0.0009927046,(KX932029:0.0037549078,JX028412:0.0032240069)100:0.0041140122);
