# Supplementary material for: Systematic review and integrated data analysis reveal diverse pangolin-associated microbes with infection potential
Source: Nat Commun. 2023 Oct 25;14:6786. doi: 10.1038/s41467-023-42592-w (PMC10600157; doi:10.1038/s41467-023-42592-w)
Supplement: Supplementary file 5 — Source Data [file 41467_2023_42592_MOESM5_ESM.zip › Source Data/Source_Data_Fig_5c.treefile]

(OM416151:0.0242477687,((OM416152:0.0000010000,(OM799549:0.0186128810,OM799553:0.0129758690)66:0.0004347299)73:0.0000010000,OM799551:0.0127197992)100:0.0236512172,((OM416153:0.0000010000,(((AB551990:0.0062429644,(((((MH753131:0.0013606196,(AF254453:0.0000010000,AF254452:0.0000010000)61:0.0000010000)62:0.0006782628,GQ260626:0.0000010000)27:0.0000010000,LC705012:0.0027253439)97:0.0024923701,(FJ872377:0.0071446820,FJ872383:0.0165266127)97:0.0059458732)53:0.0017731220,KU904395:0.0029278417)100:0.0072697633)64:0.0006370330,FJ943463:0.0042097523)100:0.0228448571,OM799552:0.0151639938)57:0.0000010000)62:0.0000010000,OM799548:0.0156534528)84:0.0025303198);
