# Supplementary material for: Systematic review and integrated data analysis reveal diverse pangolin-associated microbes with infection potential
Source: Nat Commun. 2023 Oct 25;14:6786. doi: 10.1038/s41467-023-42592-w (PMC10600157; doi:10.1038/s41467-023-42592-w)
Supplement: Supplementary file 5 — Source Data [file 41467_2023_42592_MOESM5_ESM.zip › Source Data/Source_Data_Fig_5d.treefile]

(OM141135:0.0004507315,((((((((((((((MW505906:0.0077397600,MT085300:0.0142175723)69:0.0005305825,(((ON059816:0.0000010006,ON059818:0.0000010006)21:0.0000010006,ON059819:0.0000010006)50:0.0000010006,ON059817:0.0004531596)100:0.0154129573)100:0.0073331123,(MZ328286:0.0100999046,KT120023:0.0056846098)99:0.0072716816)59:0.0024297530,(NC_001552:0.0000010006,AB005796:0.0004527485)100:0.0073595678)85:0.0067592093,M14887:0.0170312690)100:0.0486021773,LS992584:0.1096509930)91:0.0427499833,(NC_003461:0.0041072811,KF687308:0.0036654685)100:0.0962408131)100:0.1501024553,NC_025402:0.1744289033)100:0.2826433990,NC_025360:1.4896820101)100:0.5850499925,NC_028362:0.0958820933)57:0.0430454808,NC_002161:0.0379842885)100:0.0749007513,(NC_001796:0.0000010006,AB012132:0.0000010006)100:0.0086468939)92:0.0043709494,MH428627:0.0018873179)88:0.0008242047,MT210644:0.0004508253)89:0.0000010006,MH330335:0.0000010006);
