# Supplementary material for: Systematic review and integrated data analysis reveal diverse pangolin-associated microbes with infection potential
Source: Nat Commun. 2023 Oct 25;14:6786. doi: 10.1038/s41467-023-42592-w (PMC10600157; doi:10.1038/s41467-023-42592-w)
Supplement: Supplementary file 5 — Source Data [file 41467_2023_42592_MOESM5_ESM.zip › Source Data/Source_Data_Fig_5e.treefile]

(OM451136:0.0032942795,OM451137:0.0000010000,(((((((((((((MG921602:0.0004429656,(MH370862:0.0013302758,(MT890696:0.0004433613,MW051776:0.0000010000)98:0.0008865853)11:0.0000010000)11:0.0000010000,KX100034:0.0000010000)23:0.0000010000,MH362816:0.0017759758)87:0.0004434198,KC237064:0.0004428215)93:0.0009654199,(MN735204:0.0066403897,JQ743323:0.0018493477)84:0.0017816411)74:0.0008109855,((KM067467:0.0022266687,KP893891:0.0017780683)71:0.0000010000,(MT124463:0.0022225779,MF170889:0.0026676049)59:0.0004436071)92:0.0013310991)85:0.0013292861,NC_006430:0.0022242662)89:0.0028310625,(MT160087:0.0035557999,(KX060176:0.0000010000,MN604146:0.0008876372)74:0.0000010000)100:0.0079120140)90:0.0360770509,NC_055508:0.0522375899)100:0.7244408184,MH828710:0.0000010000)70:0.0008822190,MG836418:0.0030956017)70:0.0008764799,MG836419:0.0048834168)64:0.0000010000,(MF077312:0.0000010000,MN369034:0.0000010000)82:0.0000010000)83:0.0004391557);
