# Supplementary material for: Systematic review and integrated data analysis reveal diverse pangolin-associated microbes with infection potential
Source: Nat Commun. 2023 Oct 25;14:6786. doi: 10.1038/s41467-023-42592-w (PMC10600157; doi:10.1038/s41467-023-42592-w)
Supplement: Supplementary file 5 — Source Data [file 41467_2023_42592_MOESM5_ESM.zip › Source Data/Source_Data_Fig_5f.treefile]

(ON059839:0.0000009174,(((ON059840:0.0003282331,((ON059841:0.0003223071,ON059859:0.0000009174)95:0.0128131929,((((((LC328188:0.0431780601,((MT364846:0.0098143380,OM450978:0.0054769761)100:0.0220008264,OK243970:0.0306936025)100:0.0267197460)100:0.0494148911,(JQ423902:0.1129197425,(JX036365:0.0776242498,(((KJ020891:0.0068144761,ON221571:0.0079090711)100:0.0740339130,OP963636:0.0589682234)88:0.0128600847,KX814924:0.1320580449)96:0.0150150457)100:0.0275761065)76:0.0055042665)100:0.0562526835,KJ651955:0.1517721221)76:0.0163692927,((((EU708945:0.0265994606,EU708890:0.0159190202)97:0.0024198017,EU708912:0.0257337504)88:0.0080121584,(AB792653:0.0003258374,LC328223:0.0000009174)100:0.0111719324)65:0.0025100804,LC326509:0.0072923259)100:0.1432345967)100:0.1018767439,(KC960619:0.0369373620,OK651080:0.0310513570)100:0.1622351438)70:0.0547375716,(((KX655438:0.2211786737,((AB374143:0.0332638669,(FJ422131:0.0174816940,KU962128:0.0304141718)91:0.0037387126)82:0.0140036790,((FJ495126:0.0121172361,MT234351:0.0064127379)98:0.0013244224,(KJ751922:0.0112963524,MW771132:0.0090521925)99:0.0050973910)97:0.0168537218)96:0.0547441810)100:0.5184303657,((MN106138:0.1702781253,MN556667:0.1861578604)100:0.6397848132,(HM627553:0.0852508104,(MH285826:0.0746534990,MN528086:0.0803759076)97:0.0467689769)100:0.2971977737)58:0.0755918253)99:0.1872697927,KJ879448:0.3845049647)98:0.1541025069)100:0.2117212676)92:0.0064137380)41:0.0000009174,ON059858:0.0003235128)53:0.0000009174,ON059857:0.0000009174)23:0.0000009174,ON059856:0.0000009174);
