# Supplementary material for: Systematic review and integrated data analysis reveal diverse pangolin-associated microbes with infection potential
Source: Nat Commun. 2023 Oct 25;14:6786. doi: 10.1038/s41467-023-42592-w (PMC10600157; doi:10.1038/s41467-023-42592-w)
Supplement: Supplementary file 5 — Source Data [file 41467_2023_42592_MOESM5_ESM.zip › Source Data/Source_Data_Fig_5g.treefile]

(OM416160:0.0614715707,(OM416161:0.0466692279,OM416162:0.0465871356)62:0.0116417768,(((((((((OM416163:0.0576952347,AY726732:0.0010817388)76:0.0004447540,HM045819:0.0022923047)94:0.0035546138,HM045807:0.0010585050)100:0.1384129235,KM923920:0.0365309779)77:0.0113465494,HM045821:0.0062251961)93:0.0068620428,HM045822:0.0062064221)100:0.0109321398,(((FJ445428:0.0000010000,FJ000065:0.0000010000)21:0.0000010000,MK086029:0.0000010000)32:0.0000010000,FJ000062:0.0000010000)67:0.0000010000)51:0.0007607509,(KX262997:0.0007602258,GU908223:0.0007695907)94:0.0015250828)60:0.0007606189,((EU244823:0.0000010000,KX262993:0.0000010000)74:0.0000010000,KP003810:0.0007603118)37:0.0000010000)95:0.0064509162);
