# Supplementary material for: Systematic review and integrated data analysis reveal diverse pangolin-associated microbes with infection potential
Source: Nat Commun. 2023 Oct 25;14:6786. doi: 10.1038/s41467-023-42592-w (PMC10600157; doi:10.1038/s41467-023-42592-w)
Supplement: Supplementary file 5 — Source Data [file 41467_2023_42592_MOESM5_ESM.zip › Source Data/Source_Data_Supplementary_Fig_10_Parvoviridae.treefile]

(MN832850:0.0000010000,((((((((((((((((((((MN900866:0.0000010000,(MN900869:0.0000010000,OP985292:0.0031650791)16:0.0000022260)22:0.0000022866,MN900867:0.0000010000)13:0.0000010000,MN900868:0.0000010000)42:0.0000022981,ON024139:0.0000010000)1:0.0000010000,(((ON024118:0.0000010000,((((((ON024119:0.0000010000,ON024135:0.0000010000)7:0.0000010000,ON024133:0.0000010000)6:0.0000010000,ON024137:0.0000010000)12:0.0000010000,((ON024122:0.0000010000,ON024128:0.0000010000)13:0.0000010000,ON024125:0.0000010000)11:0.0000010000)12:0.0000010000,(ON024132:0.0000010000,ON024136:0.0000010000)5:0.0000010000)4:0.0000010000,ON024140:0.0000010000)4:0.0000010000)12:0.0000010000,ON024123:0.0000010000)7:0.0000010000,(ON024121:0.0000010000,ON024130:0.0000010000)13:0.0000010000)11:0.0000010000)18:0.0000010000,ON024138:0.0000010000)1:0.0000010000,(ON024126:0.0000010000,ON024131:0.0000010000)4:0.0000010000)2:0.0000010000,((ON024120:0.0000010000,(ON024124:0.0000010000,(ON024127:0.0000010000,ON024134:0.0000010000)6:0.0000010000)5:0.0000010000)8:0.0000010000,ON024129:0.0000010000)8:0.0000010000)40:0.0015731854,(JQ686671:0.0000010000,MF805790:0.0000010000)83:0.0000010000)47:0.0015740594,((((((((((ON024116:0.0000010000,ON024117:0.0000010000)99:0.2619644596,NC_055465:0.3019439178)100:3.0480363260,(((NC_001729:0.0608899806,NC_002077:0.0546155316)100:0.2448908955,NC_001829:0.1793372129)100:0.6832753144,((NC_012042:0.5205770718,(NC_039046:0.3975524490,NC_039048:0.3347982271)74:0.0928031565)62:0.0963598141,NC_029133:0.6065831901)100:0.7520099604)90:0.1588022647)71:0.1618922035,(((((((ON059823:0.0118839933,ON059824:0.0021969837)100:0.0546105291,ON059834:0.0788580971)98:0.0185645367,(((ON059825:0.0000010000,ON059826:0.0000010000)100:0.0135850785,(ON059827:0.0141698964,(ON059828:0.0000026638,ON059837:0.0298514290)85:0.0039833803)99:0.0052015834)99:0.0174885259,OP474170:0.0160421108)100:0.0285034346)99:0.0441503771,OP474154:0.0021736102)100:0.5258275919,(NC_014665:0.5161106660,NC_023860:0.6584164302)99:0.2612062813)97:0.1161015010,((MN615703:0.3624036000,NC_006259:0.3343013714)89:0.1420997897,NC_055518:0.5972581146)100:0.3692557315)100:0.7228087393,((OP474153:0.0000010000,(OP474156:0.0000010000,((OP474176:0.0000010000,((JQ320376:0.0096144431,MW628494:0.0193858284)55:0.0000010000,NC_031450:0.0023984288)72:0.0047961047)59:0.0000025467,OK491641:0.0000025172)92:0.0047999283)93:0.0023945321)100:0.2769218308,MN099038:0.1728052638)100:2.6070589890)61:0.1741009879)100:0.8448409406,(NC_028650:0.3178445478,NC_038544:0.4228502029)100:0.5879616276)100:0.3280162510,NC_001718:0.2308380177)97:0.1319193838,NC_001510:0.4584080487)100:0.2374867960,MZ005633:0.0099635368)70:0.0027272491,MN747143:0.0063180144)73:0.0015792152,(JN867617:0.0000010000,((MZ666397:0.0015780365,MH800217:0.0015778215)71:0.0000010000,MF416372:0.0015792403)77:0.0015847132)53:0.0000010000)76:0.0047564810)27:0.0000026148,OM721655:0.0031527930)40:0.0015710505,MT106238:0.0063341543)48:0.0023674364,OP208806:0.0019305163)67:0.0023707404,OM721656:0.0000024990)47:0.0015773293,MZ362881:0.0015899608)76:0.0047413212,OP208805:0.0000010000)33:0.0000025047,MK806285:0.0015779382)36:0.0000010000,MT648203:0.0000010000)11:0.0000010000,OK094442:0.0000010000)19:0.0000010000,((OM451214:0.0000010000,(OM480522:0.0184982789,OP210300:0.0540239371)47:0.0000010000)37:0.0000010000,MW589468:0.0000010000)6:0.0000010000)9:0.0000010000,MH711894:0.0000010000);
