# Supplementary material for: Systematic review and integrated data analysis reveal diverse pangolin-associated microbes with infection potential
Source: Nat Commun. 2023 Oct 25;14:6786. doi: 10.1038/s41467-023-42592-w (PMC10600157; doi:10.1038/s41467-023-42592-w)
Supplement: Supplementary file 5 — Source Data [file 41467_2023_42592_MOESM5_ESM.zip › Source Data/Source_Data_Supplementary_Fig_11_Astroviridae.treefile]

(OP474168:0.0026920132,(((((((((FJ571074:0.1072996655,FJ571068:0.1425653451)100:0.2244256068,(EU847155:0.2274626203,(FJ571065:0.0221243270,FJ571070:0.0204538967)100:0.2604698213)90:0.1476805047)100:0.9400885311,FJ571066:0.8055068401)100:0.3470995955,((((FJ571067:0.3463136720,(KY933399:0.1698498626,LC201598:0.1494269883)94:0.0704381214)27:0.0133326689,(GQ415661:0.0782574291,(GQ415662:0.0023753099,FJ973620:0.0000010044)100:0.0632622906)100:0.2724398847)28:0.0556539821,GQ415660:0.3679360491)65:0.0200813419,KC692365:0.2192790128)94:0.1191279425)73:0.0860489987,(MW853971:0.0045367445,NC_043097:0.0176449877)100:0.2143484309)64:0.0519551213,NC_024701:0.2734652438)67:0.0678745665,NC_004579:0.1052003331)45:0.0133809081,KX599354:0.0743982186)65:0.0403381188,MW037839:0.1844404509)100:0.0711825349,(MZ357116:0.0047559869,(MW037840:0.0000010044,OM451114:0.0000010044)99:0.0047704669)76:0.0000010044);
