# Supplementary material for: Systematic review and integrated data analysis reveal diverse pangolin-associated microbes with infection potential
Source: Nat Commun. 2023 Oct 25;14:6786. doi: 10.1038/s41467-023-42592-w (PMC10600157; doi:10.1038/s41467-023-42592-w)
Supplement: Supplementary file 5 — Source Data [file 41467_2023_42592_MOESM5_ESM.zip › Source Data/Source_Data_Supplementary_Fig_11_Circovirus.treefile]

(OP474155:0.0000010000,((((OP474157:0.0000010000,OP474177:0.0000010000)17:0.0000010000,(OP474166:0.0000010000,OP474171:0.0000010000)6:0.0000010000)11:0.0000010000,OP474162:0.0000010000)4:0.0000010000,(((OP474163:0.0000010000,(((AAW78480:0.0000010000,((KX827783:0.0000010000,HM143844:0.0000010000)20:0.0000010000,MZ995490:0.0000010000)17:0.0000010000)61:0.0000022051,(DQ648032:0.0097080354,((AY193712:0.0000010000,JN133302:0.0048617275)95:0.0048398749,AY754015:0.0048833933)95:0.0146657272)9:0.0000020112)14:0.0000022053,ASV72317:0.0048189098)82:0.0096647854)44:0.0000022321,((((((GQ404856:0.9041125169,GU799606:0.6009968405)90:0.3526008081,((KJ641711:0.2766976096,KJ641727:0.2039927246)100:0.5928398955,KJ641723:0.7403727464)99:0.4152959577)83:0.2044491699,(AY228555:0.3587022197,(EU056309:0.0977553692,AF418552:0.2567837438)94:0.1372762011)100:0.5520117828)41:0.0874508916,(JQ821392:1.2272000245,((DQ845074:0.4662722001,(AF252610:0.3421712776,(DQ172906:0.1282354977,GQ404851:0.1156345370)97:0.1039852714)96:0.1399670438)57:0.0660278796,(AJ301633:0.1721758956,(DQ845075:0.1620904875,KP793918:0.1122141678)94:0.0862824317)99:0.1959909593)97:0.4293578086)57:0.3026748718)93:0.3800846118,KC339249:0.3927152131)97:0.1515006699,(AF027217:0.0054930108,NC_013774:0.0039940770)100:0.2261436704)100:0.1615284148)33:0.0000010000,OP474172:0.0000010000)28:0.0000020169)4:0.0000010000,OP474164:0.0000010000);
