# Supplementary material for: Systematic review and integrated data analysis reveal diverse pangolin-associated microbes with infection potential
Source: Nat Commun. 2023 Oct 25;14:6786. doi: 10.1038/s41467-023-42592-w (PMC10600157; doi:10.1038/s41467-023-42592-w)
Supplement: Supplementary file 5 — Source Data [file 41467_2023_42592_MOESM5_ESM.zip › Source Data/Source_Data_Supplementary_Fig_11_Cyclovirus.treefile]

(OL519623:0.0150105572,(((((((JX185422:0.7371038496,(KF726984:0.3551816536,(KT732787:0.5473733074,(GQ404857:0.1209034306,HQ738634:0.5002911447)100:0.2234177833)100:0.7655136059)92:0.1684125581)99:0.3585165334,((((((((((KJ641712:0.5672492374,(KJ641728:0.3568279595,NC_038417:0.4985102901)100:0.3920786125)68:0.0890087869,NC_038413:0.3860294892)67:0.0925004091,((GQ404845:0.4949364438,OM869595:0.2640925283)92:0.0817286511,HQ738637:0.3111982321)94:0.1609639413)62:0.0399621626,JF938079:0.6512868246)63:0.0577931049,(JX185426:0.2979425943,ON324103:0.3658620467)97:0.1092484396)50:0.0470048047,JF938082:0.9834731046)23:0.0485072470,(KC512919:0.3661874021,(JF938081:0.6312573450,(GQ404849:0.3197405007,NC_038406:0.4246214599)68:0.1130014453)49:0.1173024506)45:0.0357373098)34:0.0407735418,(KJ831064:0.5745268534,HQ738636:0.3677320465)46:0.0754620548)83:0.1751718832,ON324078:0.2910208374)47:0.1184487433,(((HQ638049:0.5918583600,GQ404847:0.2163200157)97:0.1236974673,(((JF938080:0.0093600911,JX185425:0.0775485976)99:0.0317771547,NC_039214:0.0826674352)99:0.0490161512,KY302872:0.1219437367)97:0.0524334593)91:0.0760449657,(((OM262455:0.0000010000,OM262454:0.0000010000)98:0.0089189753,NC_038408:0.0481325614)99:0.0963554406,((KY302871:0.1344396005,KY370032:0.0757869529)97:0.0293826022,NC_027530:0.0709362226)99:0.1571726082)100:0.1936814057)95:0.0973601592)16:0.0374147274)100:0.4322632893,JX569794:0.3665596688)77:0.0201879315,KC512920:0.2104011232)92:0.0733629042,GQ404844:0.3436085809)88:0.0799781379,KJ641715:0.3736195530)54:0.0771385615,(KM382270:0.1008434280,(HM228874:0.8165693587,((MN784125:0.2994369309,MZ201304:0.1258129360)27:0.0505144332,NC_038416:0.0984006224)25:0.0269642295)13:0.0170906947)18:0.0572967227)100:0.1842231950,(KJ641720:0.0000010000,NC_038399:0.0000010000)100:0.1291796743);
