# Supplementary material for: Systematic review and integrated data analysis reveal diverse pangolin-associated microbes with infection potential
Source: Nat Commun. 2023 Oct 25;14:6786. doi: 10.1038/s41467-023-42592-w (PMC10600157; doi:10.1038/s41467-023-42592-w)
Supplement: Supplementary file 5 — Source Data [file 41467_2023_42592_MOESM5_ESM.zip › Source Data/Source_Data_Supplementary_Fig_11_Unclassified_Flaviviridae.treefile]

(MH457192:0.0011641170,MH238417:0.0000021274,(((MH373611:0.0017695371,(MG703253:0.0011437001,((MK721860:0.0000010000,MH373599:0.0000010000)33:0.0000010000,(MK721868:0.0000010000,(MH401011:0.0000010000,(MK687422:0.0000010000,MK721856:0.0000010000)14:0.0000010000)7:0.0000010000)45:0.0000010000)94:0.0022550242)84:0.0016529676)89:0.0034641349,((((MN369295:0.0056417670,((((MK721557:0.0000010000,MK721629:0.0000010000)73:0.0000010000,(MK721601:0.0011099568,MK721657:0.0022238021)82:0.0010968187)82:0.0011031661,MK721633:0.0000010000)95:0.0057343779,MK721585:0.0010057520)99:0.0081529150)77:0.0022317336,(MW721962:0.0000010000,MW721967:0.0011087689)99:0.0068052084)63:0.0023472957,(ON186499:0.0057721197,ON186504:0.0033615428)100:0.0081698881)40:0.0010617145,(MT080097:0.0069712778,OM459841:0.0068913420)72:0.0034839374)43:0.0016539034)57:0.0017769921,MH400989:0.0105865038)100:0.0080272718);
