# Supplementary material for: Systematic review and integrated data analysis reveal diverse pangolin-associated microbes with infection potential
Source: Nat Commun. 2023 Oct 25;14:6786. doi: 10.1038/s41467-023-42592-w (PMC10600157; doi:10.1038/s41467-023-42592-w)
Supplement: Supplementary file 5 — Source Data [file 41467_2023_42592_MOESM5_ESM.zip › Source Data/Source_Data_Supplementary_Fig_12_Hunnivirus.treefile]

(ON024077:0.0000009986,ON024078:0.0000009986,(((ON024072:0.0000009986,ON024073:0.0000009986)100:0.0513353303,(((ON024074:0.0000009986,ON024075:0.0000009986)100:0.0133312523,ON059820:0.0251465942)100:0.0428262625,((OM480515:0.0230752254,OM451179:0.0000009986)100:0.0075144817,(ON024076:0.0063323710,ON059822:0.0061705558)98:0.0080937223)100:0.0483134161)90:0.0223591724)75:0.0421979193,(ON059821:0.1460575878,((((((((MF953886:0.0198684943,MZ544197:0.0340739496)64:0.0091383332,MW417232:0.0048042776)47:0.0000023460,(NC_025675:0.0197845589,MW417242:0.0115695179)99:0.0106595574)65:0.0168493247,OM451178:0.0206729767)78:0.0267420632,((((KT944212:0.0056956428,KT944213:0.0008428981)100:0.0134710651,MZ544265:0.0035977939)96:0.0170524357,(KT944214:0.0056581874,(MF352430:0.0056774060,MW417236:0.0023900078)77:0.0037278266)77:0.0076627795)82:0.0220679547,KY432925:0.0292000591)82:0.0583403713)100:0.0762562451,(((KX156157:0.0006511727,MF352413:0.0131886026)100:0.0472301262,KY432939:0.0241504400)67:0.0281877463,((HM153767:0.0333060695,(MW882960:0.0371256084,((MW882961:0.0000009986,MW298680:0.0000009986)100:0.0418065774,OK642419:0.0247373092)82:0.0036940568)100:0.0186602000)100:0.0426637748,NC_018668:0.0714889328)91:0.0231924046)100:0.0606807872)94:0.0491089161,ON136178:0.2006408569)66:0.0450339711,((((MF170912:1.0894220232,((NC_026315:0.2298586097,NC_026316:0.1660741029)100:0.2820387751,MZ679021:0.6872030456)100:0.2091231620)94:0.0944002734,OM451177:0.4995183675)100:0.1486964938,OM451180:0.4300108401)95:0.0811515034,MZ544199:0.3304485771)98:0.0695076842)100:0.2258358158)60:0.0400605574)100:0.0755440829);
