# Supplementary material for: Systematic review and integrated data analysis reveal diverse pangolin-associated microbes with infection potential
Source: Nat Commun. 2023 Oct 25;14:6786. doi: 10.1038/s41467-023-42592-w (PMC10600157; doi:10.1038/s41467-023-42592-w)
Supplement: Supplementary file 5 — Source Data [file 41467_2023_42592_MOESM5_ESM.zip › Source Data/Source_Data_Supplementary_Fig_12_Nairoviridae.treefile]

(ON024087:0.1369679350,(((((((MT263282:0.5627968983,((((NC_005301:0.0219459250,MN901925:0.0105246815)100:0.2278243753,NC_034387:0.2343829566)100:0.5499757033,((KP792723:0.2295836034,KU925461:0.1835163385)100:0.3742378327,KU925485:0.4346547948)100:0.2763908713)60:0.0734107169,(KR534878:0.3995752179,NC_043434:0.4135779429)100:0.3306938642)99:0.2492860526)41:0.1298786493,(KM048320:0.2137956551,MF141048:0.2922001338)100:2.6823333390)100:0.3766918481,MK757580:0.2855602945)56:0.0584267128,NC_031284:0.2663258033)75:0.0387159014,MT328779:0.2263530651)100:0.0666430455,(NC_043439:0.1477284152,ON811842:0.1203883652)100:0.0574911212)100:0.0696599884,(NC_031291:0.1237658403,(ON746418:0.0000028573,ON811838:0.0003053878)100:0.1062310693)74:0.0190595601)100:0.0416009990,(ON811832:0.0016009276,MZ964991:0.0020693657)100:0.0552067507);
