# Supplementary material for: Systematic review and integrated data analysis reveal diverse pangolin-associated microbes with infection potential
Source: Nat Commun. 2023 Oct 25;14:6786. doi: 10.1038/s41467-023-42592-w (PMC10600157; doi:10.1038/s41467-023-42592-w)
Supplement: Supplementary file 5 — Source Data [file 41467_2023_42592_MOESM5_ESM.zip › Source Data/Source_Data_Supplementary_Fig_12_Othomyxoviridae.treefile]

(OP474160:0.7902987534,((((((((((((BAV18760:0.4813055853,QDG00535:0.6354094589)100:1.2711975420,(AHM01398:0.4317693551,((((ACY80335:0.0000010057,(AGQ82180:0.0033679045,ASO96863:0.0000010057)100:0.0067369599)79:0.0037309678,AEO88941:0.0064325700)52:0.0067348024,AQS25313:0.0165408220)48:0.0037300276,(AHL20445:0.0000010057,AGG82161:0.0000010057)83:0.0000026242)100:0.8034652064)100:0.8223862548)99:0.6717138906,QFR36192:2.3245870537)99:0.6429191671,((UQT02518:1.1189622676,AXL67890:0.8222055827)100:0.5567047328,QPZ88433:1.3519390946)81:0.1672104967)52:0.0693468656,QMP82379:1.0714426903)34:0.0198033214,(APG77893:1.3436269621,(QMP82152:0.7970690359,UPT53749:0.6245654933)99:0.1813447535)99:0.3668977596)43:0.0759351321,(((QGA87316:0.0980749919,APG77889:0.0000022039)100:1.5324115060,APG77903:0.5141168182)93:0.3330865890,((QMP82186:0.5753378106,((QYW05795:0.0349407094,QYW05800:0.1005487086)100:0.3433516157,(QMP82385:0.1668157061,(APG77879:0.0000010057,APG77900:0.0035116795)100:0.3267418849)87:0.0936213447)97:0.2023229711)86:0.1247449238,QRW42562:0.8167400793)89:0.1728251394)100:0.4232865340)42:0.0727066912,(QMP82317:0.5336389547,QNQ73515:0.8198892528)100:0.5324509291)93:0.1815301882,QPL15320:1.0281286468)86:0.1832972007,(QMP82211:0.5654543465,((AVR52570:0.5470247556,QMP82394:0.3669393769)40:0.0968747829,(QMP82250:0.0862629854,QMP82373:0.1926590633)100:0.3004616974)35:0.0792807051)91:0.1326265038)74:0.1060026257,(QMP82240:0.3806951340,(QED21507:0.1823899102,QMP82155:0.0798162542)100:0.5204391636)100:0.4469332720)48:0.0749181828,((QMP82326:0.2016026046,(QPL15393:0.2282931322,(QPL15348:0.3305178569,QPL15316:0.2126730745)96:0.0542240852)97:0.0869648379)97:0.1045548637,AYP67576:0.2559809920)97:0.1860793665)96:0.3095973551,APG77883:0.5337120490);
