# Supplementary material for: Systematic review and integrated data analysis reveal diverse pangolin-associated microbes with infection potential
Source: Nat Commun. 2023 Oct 25;14:6786. doi: 10.1038/s41467-023-42592-w (PMC10600157; doi:10.1038/s41467-023-42592-w)
Supplement: Supplementary file 5 — Source Data [file 41467_2023_42592_MOESM5_ESM.zip › Source Data/Source_Data_Supplementary_Fig_12_Phasmaviridae.treefile]

(OP474158:2.0309720563,(((((((((((QPL15339:0.0000024814,YP_009666982:0.0019205656)100:0.1854977452,QPL15395:0.2104471906)100:0.5686399432,(QMP82318:0.1243139422,QMP82213:0.1512769698)100:0.5818888256)92:0.1665577152,WBM84616:1.0362035845)97:0.2832210860,UHK03062:3.5995124313)34:0.0637590636,YP_009329872:0.9473740646)32:0.1131338935,(((((YP_009305132:0.2293914186,(QRD99881:0.1947613797,(ASA47425:0.0018647733,YP_010085106:0.0000024814)100:0.0627245103)99:0.1411475077)100:0.6865382149,((QOI91404:0.0000033567,QRW42010:0.0019708138)100:0.3768511385,(QGA87321:0.3040464114,AXV43872:0.4135221541)94:0.1169518072)100:0.2552063582)74:0.1591553723,(UQS95378:0.0291772042,UQS95379:0.0176901226)100:1.0217342900)60:0.1526465855,(QMP82405:0.4777950568,(YP_010086190:0.3340896945,YP_009305131:0.4060285378)100:0.2001509132)98:0.2570656944)44:0.0791263976,(QXL90807:1.0731886984,(UPT53727:0.9036325326,YP_009304996:0.9400346497)28:0.0769625502)36:0.0781535103)38:0.0799827636)16:0.0560889597,(QOE77898:1.6263585193,YP_009141014:1.8755031480)99:1.5210071120)27:0.0619788393,(UHM27604:0.6572631002,(UHM27635:0.2445710408,UHK03097:0.4680566633)100:0.5512930717)99:0.3250370449)26:0.0636809740,QYW05744:0.9132753409)73:0.5001554982,YP_009666269:1.7324784404)42:0.2059942045,QNQ79764:1.1848128687);
