# Supplementary material for: Systematic review and integrated data analysis reveal diverse pangolin-associated microbes with infection potential
Source: Nat Commun. 2023 Oct 25;14:6786. doi: 10.1038/s41467-023-42592-w (PMC10600157; doi:10.1038/s41467-023-42592-w)
Supplement: Supplementary file 5 — Source Data [file 41467_2023_42592_MOESM5_ESM.zip › Source Data/Source_Data_Supplementary_Fig_12_Sapovirus.treefile]

(MW450824:0.2793174948,((QVW10130:0.7591632251,(YP_009345598:0.7369734712,(QKO00675:0.3038544259,(AWK57650:0.1669410349,(AWK57602:0.0021270655,QKO00653:0.0028617666)100:0.1235467737)100:0.1615955216)100:0.5290023645)98:0.1452949773)99:0.1642192961,((AFJ39350:0.0027911926,YP_006347580:0.0000010746)82:0.0023371973,AFJ39353:0.0004515896)100:0.5893719239)100:0.4009603162,AIF74266:0.2364751535);
