# Supplementary material for: Systematic review and integrated data analysis reveal diverse pangolin-associated microbes with infection potential
Source: Nat Commun. 2023 Oct 25;14:6786. doi: 10.1038/s41467-023-42592-w (PMC10600157; doi:10.1038/s41467-023-42592-w)
Supplement: Supplementary file 5 — Source Data [file 41467_2023_42592_MOESM5_ESM.zip › Source Data/Source_Data_Supplementary_Fig_13_Coltivirus.treefile]

(MK636876:0.0088847722,ON059801:0.0256621477,((((((((MH327935:0.0364391302,OU592974:0.0173784342)100:0.1780139945,((MZ566484:0.1619336573,MW874093:0.1220212922)94:0.0344829391,ON746509:0.1314627465)100:0.1323397064)93:0.0499733152,LC275168:0.2900151688)73:0.0361455739,(KX989543:0.2437037568,OL452245:0.3433802219)88:0.0697148123)76:0.0552253618,(ON812462:0.0038168211,ON746516:0.0044660577)100:0.3013190513)100:0.2111042326,((((KU163321:0.0087481240,MH708171:0.0000017762)99:0.0454383763,MW396980:0.0373149126)64:0.0087917544,ON746511:0.0287966732)95:0.0272184421,((AF133428:0.0075130194,MZ484434:0.0022873272)77:0.0032483675,MZ484446:0.0050590810)100:0.0443451492)100:0.2736870836)100:0.4246491456,OL452145:0.1299379410)100:0.1754187833,ON812454:0.0000024528)89:0.0125163873);
