# Supplementary material for: Systematic review and integrated data analysis reveal diverse pangolin-associated microbes with infection potential
Source: Nat Commun. 2023 Oct 25;14:6786. doi: 10.1038/s41467-023-42592-w (PMC10600157; doi:10.1038/s41467-023-42592-w)
Supplement: Supplementary file 5 — Source Data [file 41467_2023_42592_MOESM5_ESM.zip › Source Data/Source_Data_Supplementary_Fig_13_Genomoviridae.treefile]

(OL519618:0.0866226165,(((((((((MW182892:0.0037139913,MT350349:0.0000010000)88:0.0067718088,MK293717:0.0033800716)5:0.0000010000,(((MZ244272:0.0000010000,MH939369:0.0000010000)36:0.0000010000,MN765186:0.0000010000)13:0.0000010000,MH734235:0.0000010000)36:0.0000010000)12:0.0000010000,(MH427642:0.0033740808,MK513443:0.0102131111)15:0.0000010000)75:0.0033743466,NC_026818:0.0000010000)73:0.0033623564,MN765188:0.0000010000)99:0.0650956980,MH939453:0.0774208938)97:0.0912095256,MW182898:0.0910871007)94:0.0604590719,(MK032751:0.1053027200,MT512493:0.1364532483)97:0.0817510887)97:0.0870943207,((NC_026807:0.0415808456,NC_038499:0.0269100767)100:0.2759521769,((MK032708:0.1097634610,MZ556201:0.0881389526)100:0.1307355049,MK032748:0.1561748625)99:0.1584707068)100:0.1931425136);
