# Supplementary material for: Systematic review and integrated data analysis reveal diverse pangolin-associated microbes with infection potential
Source: Nat Commun. 2023 Oct 25;14:6786. doi: 10.1038/s41467-023-42592-w (PMC10600157; doi:10.1038/s41467-023-42592-w)
Supplement: Supplementary file 5 — Source Data [file 41467_2023_42592_MOESM5_ESM.zip › Source Data/Source_Data_Supplementary_Fig_13_Papillomaviridae.treefile]

(BK062771:0.0000009997,((BK062772:0.0707882939,((BK062774:0.0000009997,BK062776:0.0000009997)100:0.0729557301,(((((((BK062778:0.2330268490,(WCG92593:0.2521946313,((YP_006470639:0.0624274016,AVH76836:0.0435045354)100:0.1413857445,QPZ44496:0.1052183295)54:0.0269421547)80:0.0294641740)68:0.0359280221,(((AMB19791:0.0604311325,(YP_009002602:0.0355083910,AEA35066:0.0401960057)63:0.0386130667)99:0.0598136402,((((QNM68190:0.1121280998,AMY16556:0.1030240060)91:0.0359756133,ACC99415:0.0822922327)100:0.0489541318,QOI17585:0.1833977225)65:0.0281327916,WBM83845:0.1175089060)100:0.1231707438)100:0.1159750569,(YP_001931973:0.1530855354,YP_009508765:0.2439140121)52:0.0315883516)48:0.0366648723)52:0.0204392899,(YP_009553598:0.0146024992,AUT11910:0.0287861059)100:0.2440502852)100:0.2728035393,((CAB96121:0.0000009997,AAB91540:0.0000009997)64:0.0000024896,AEG21069:0.0025645644)100:0.2526376212)88:0.0362026730,((((((QZE11850:0.1880804423,YP_009465963:0.2300068782)93:0.0319941257,((YP_003204681:0.0876139253,(((NP_848025:0.0237017433,(AAX86632:0.0105242808,ABA61877:0.0249719565)100:0.0290395997)53:0.0036641514,AAX86618:0.0137846497)55:0.0211216640,AAX86625:0.0134183360)100:0.0747268925)93:0.0416700711,AOI33384:0.1345702011)99:0.0442037880)92:0.0299005966,(YP_009021869:0.0868306553,YP_249604:0.0855029135)95:0.0344252457)100:0.1171906250,YP_009508754:0.2581960500)96:0.0519646814,(((UBK24598:0.1235661845,AHJ81401:0.1801249892)100:0.0825525806,YP_009507329:0.1822397679)97:0.0504233264,(UUA80629:0.3091885552,UNR78521:0.2939115018)97:0.1095681259)99:0.0487972326)97:0.0515188244,(YP_008992244:0.1473777437,(AYA93606:0.0532995158,YP_009507317:0.0274436342)100:0.2406936457)88:0.0162196713)97:0.0517069960)99:0.1009334041,AGL97799:0.3666225981)66:0.0403528072,QBR53189:0.2383851170)99:0.1259704392)55:0.0325240285)100:0.0675702196,(BK062775:0.0000009997,BK062777:0.0000009997)27:0.0000009997)19:0.0000009997,BK062773:0.0000009997);
