# Supplementary material for: Systematic review and integrated data analysis reveal diverse pangolin-associated microbes with infection potential
Source: Nat Commun. 2023 Oct 25;14:6786. doi: 10.1038/s41467-023-42592-w (PMC10600157; doi:10.1038/s41467-023-42592-w)
Supplement: Supplementary file 5 — Source Data [file 41467_2023_42592_MOESM5_ESM.zip › Source Data/Source_Data_Supplementary_Fig_13_Pestivirus.treefile]

(MK636875:0.0077208363,((((((MW450825:0.1502721999,ON024101:0.1554378901)100:0.1142666237,(((OM451127:0.2950467798,OM480525:0.3801286265)100:0.9692102574,(((ON024111:0.0005933309,OP474175:0.0019881440)100:0.0195581329,ON059807:0.0202626248)100:0.2039014727,ON059806:0.2648793819)100:0.1712443873)100:0.1355606579,(((OM451128:0.1056011383,ON024102:0.0884286121)100:0.0588915461,OM451131:0.1397096451)100:0.1620114845,ON024104:0.2498392660)99:0.0432590672)97:0.0407717594)100:0.0838831217,ON024099:0.2174276530)100:0.0661993304,(ON024098:0.0018207810,ON059805:0.0014742958)100:0.1799846295)96:0.0200528633,((OM451132:0.0534963116,ON024090:0.0537310002)100:0.0561661409,(ON024092:0.0878396078,ON024093:0.0854363140)99:0.0193677124)100:0.0908460090)100:0.0637193198,ON024096:0.1290743041)100:0.1285872294,MK636874:0.0071188545);
