# Supplementary material for: Systematic review and integrated data analysis reveal diverse pangolin-associated microbes with infection potential
Source: Nat Commun. 2023 Oct 25;14:6786. doi: 10.1038/s41467-023-42592-w (PMC10600157; doi:10.1038/s41467-023-42592-w)
Supplement: Supplementary file 5 — Source Data [file 41467_2023_42592_MOESM5_ESM.zip › Source Data/Source_Data_Supplementary_Fig_14_Etatorquevirus.treefile]

(OL519622:0.2944024814,((((((ON556609:0.4152774247,MT537994:0.6663195928)57:0.0939667711,MT538007:0.4818343892)64:0.1252292049,(MF327554:1.5500970829,((ON638694:0.0031861554,ON456874:0.0103721124)79:0.0575189248,MZ357141:0.0781234568)100:1.7825117760)38:0.2003811597)37:0.1198512936,(MT538013:0.3683818626,OL704858:0.3091905478)99:0.2580016144)36:0.1142153829,MT538082:0.9101216105)100:0.3601365416,MZ357135:0.2840075643)96:0.1391988990,MT537968:0.2887704969);
