# Supplementary material for: Systematic review and integrated data analysis reveal diverse pangolin-associated microbes with infection potential
Source: Nat Commun. 2023 Oct 25;14:6786. doi: 10.1038/s41467-023-42592-w (PMC10600157; doi:10.1038/s41467-023-42592-w)
Supplement: Supplementary file 5 — Source Data [file 41467_2023_42592_MOESM5_ESM.zip › Source Data/Source_Data_Supplementary_Fig_14_Phenuiviridae.treefile]

(ON024081:0.0018076117,ON024082:0.0012820956,(((((((MT085318:0.2412743157,NC_029127:0.2675072565)81:0.0741522461,(NC_015412:0.3855489438,(DQ375421:0.0018248181,NC_014397:0.0018635259)100:0.2703701419)44:0.0550246857)32:0.0317209346,(NC_015374:0.3824550755,NC_033849:0.2979178498)59:0.0573172358)60:0.0481416634,NC_033848:0.3920047917)53:0.0354320403,NC_006319:0.4124850305)100:0.1723318632,(((NC_018136:0.0531706498,NC_043611:0.0575302884)100:0.1036303414,NC_024495:0.1717894303)100:1.0431887960,(NC_040494:0.7247105286,((NC_031298:1.1240748420,(NC_038262:0.3568312832,NC_038257:0.2984014341)100:1.1574125820)100:0.4745444368,NC_031313:1.5223315189)100:0.4261415073)99:0.1824516643)100:0.4313511218)100:0.3626459527,NC_043510:0.0697124917)100:0.0808189605);
