# Supplementary material for: Systematic review and integrated data analysis reveal diverse pangolin-associated microbes with infection potential
Source: Nat Commun. 2023 Oct 25;14:6786. doi: 10.1038/s41467-023-42592-w (PMC10600157; doi:10.1038/s41467-023-42592-w)
Supplement: Supplementary file 5 — Source Data [file 41467_2023_42592_MOESM5_ESM.zip › Source Data/Source_Data_Supplementary_Fig_14_Picobirnaviridae.treefile]

(OP474167:0.7749643854,(((AGK45547:0.6801363744,QDY92345:0.6874110732)100:0.2934762888,((((AIY31265:0.6686651216,((((AOW41968:0.2409793630,(AXL64603:0.1919949681,YP_009241385:0.2601922667)100:0.1919950750)75:0.1501866045,UBJ26028:0.6104883307)48:0.0438858071,(QXV86441:0.4005646273,AKN50626:1.0932206373)51:0.1059244649)90:0.1887633349,AVD54024:0.6309698879)64:0.0617213863)64:0.0882273436,AVX53557:0.6858028728)55:0.0490562268,(((AVA30675:0.8370523027,UVJ88913:0.6727850935)31:0.0436763761,BBC20584:0.7355218318)33:0.0655880572,BBC20581:0.7404671191)66:0.0839947976)38:0.0526306122,YP_009351840:0.9341623752)53:0.0329448214)67:0.0970849635,(ULB12850:0.3008409475,ULB12837:0.3815667052)100:0.3830089211)80:0.1178620125,(DAU46343:0.3878736468,QDY92340:0.3594076747)89:0.1211150542);
