# Supplementary material for: Systematic review and integrated data analysis reveal diverse pangolin-associated microbes with infection potential
Source: Nat Commun. 2023 Oct 25;14:6786. doi: 10.1038/s41467-023-42592-w (PMC10600157; doi:10.1038/s41467-023-42592-w)
Supplement: Supplementary file 5 — Source Data [file 41467_2023_42592_MOESM5_ESM.zip › Source Data/Source_Data_Supplementary_Fig_14_Rhabdoviridae.treefile]

(OP474159:1.5100926749,((((AMO03232:1.9679343345,YP_009259645:1.6141212576)74:0.2113858682,(QMP82332:0.9003319488,UHK03106:1.1480192499)100:0.8398783493)70:0.3946224958,(((QMP82140:0.3526173457,UOS86045:0.3304795559)100:0.3968193008,QWT43292:0.6516775410)96:0.2504934115,(QMP82251:0.6140865640,(QAS68952:0.0115149198,(QAS68958:0.0098677113,ASU89567:0.0058911211)51:0.0000024347)100:0.8635398627)100:0.7722987327)48:0.1483439417)33:0.1012523041,QPZ88389:1.9201651197)75:0.1476304607,(QMP82235:0.7783592550,AYW51539:0.7700109810)99:0.4457452310);
