# Supplementary material for: Systematic review and integrated data analysis reveal diverse pangolin-associated microbes with infection potential
Source: Nat Commun. 2023 Oct 25;14:6786. doi: 10.1038/s41467-023-42592-w (PMC10600157; doi:10.1038/s41467-023-42592-w)
Supplement: Supplementary file 5 — Source Data [file 41467_2023_42592_MOESM5_ESM.zip › Source Data/Source_Data_Supplementary_Fig_14_Senecavirus.treefile]

(OL519620:0.4730611788,(((((QMS47481:0.0010568264,AWU67442:0.0005279151)68:0.0005281881,AYA73833:0.0005274858)67:0.0005242304,AYA73837:0.0021211126)83:0.0025485307,(QKV49433:0.0021233384,QCC62184:0.0005155331)93:0.0043526485)39:0.0010980665,ALD50009:0.0039753553)83:0.0097101339,QGL52577:0.0186330066);
