# Supplementary material for: Systematic review and integrated data analysis reveal diverse pangolin-associated microbes with infection potential
Source: Nat Commun. 2023 Oct 25;14:6786. doi: 10.1038/s41467-023-42592-w (PMC10600157; doi:10.1038/s41467-023-42592-w)
Supplement: Supplementary file 5 — Source Data [file 41467_2023_42592_MOESM5_ESM.zip › Source Data/Source_Data_Supplementary_Fig_14_Shanbavirus.treefile]

(ON024079:0.0006079711,ON024080:0.0000010515,(KJ641698:0.2050606182,(((((KJ641685:0.2164863973,KJ641697:0.1628390875)100:0.5079262752,KJ641696:0.3923324263)72:0.1068083650,((KJ641699:0.0038536484,KJ641687:0.0029121448)100:0.3264152314,(KJ641693:0.2804334196,KJ641694:0.2790611900)97:0.0683903677)100:0.1331387568)100:0.5864570878,MN602325:1.3788641206)65:0.2133379690,MZ218061:2.0251866433)100:1.4001382090)100:0.3368428904);
