# Supplementary material for: Systematic review and integrated data analysis reveal diverse pangolin-associated microbes with infection potential
Source: Nat Commun. 2023 Oct 25;14:6786. doi: 10.1038/s41467-023-42592-w (PMC10600157; doi:10.1038/s41467-023-42592-w)
Supplement: Supplementary file 5 — Source Data [file 41467_2023_42592_MOESM5_ESM.zip › Source Data/Source_Data_Supplementary_Fig_14_Tettorquevirus.treefile]

(OL519621:1.6613712453,(MZ285991:0.7930263697,((OK574408:0.5120026273,MN768724:0.7469163622)47:0.1043147298,(MN774456:0.8490701898,NC_014090:0.4798201546)38:0.0939317136)40:0.1109432978)54:0.1453767712,MN774800:0.4618561819);
