# Supplementary material for: Systematic review and integrated data analysis reveal diverse pangolin-associated microbes with infection potential
Source: Nat Commun. 2023 Oct 25;14:6786. doi: 10.1038/s41467-023-42592-w (PMC10600157; doi:10.1038/s41467-023-42592-w)
Supplement: Supplementary file 5 — Source Data [file 41467_2023_42592_MOESM5_ESM.zip › Source Data/Source_Data_Supplementary_Fig_9_Betacoronavirus.treefile]

(GWHBHAL01000001:0.0000010354,((GWHBIUK01000001:0.0000010354,GWHBIUL01000001:0.0000010354)40:0.0000010354,(OM009282:0.0034091070,(((((((((((((((((OK510873:0.0021294284,(OK510878:0.0000010354,OK510882:0.0000010354)84:0.0000010354)11:0.0000010354,OK510881:0.0000010354)4:0.0000010354,(((OK510875:0.0021296146,OK510876:0.0021259252)34:0.0000010354,OK510880:0.0000010354)8:0.0000010354,(OK510877:0.0000010354,OK510879:0.0000010354)17:0.0000010354)10:0.0000010354)41:0.0000023200,OK510874:0.0021324048)99:0.0108716737,(((MT040333:0.0000010354,(MT040334:0.0000010354,MT040335:0.0000010354)52:0.0000010354)39:0.0000010354,MT040336:0.0000010354)76:0.0000010354,MT072865:0.0015250211)51:0.0003536528)84:0.0000023362,(MT072864:0.0000010354,MW532698:0.0000010354)80:0.0000010354)100:0.0860380101,((MT121216:0.0000010354,EPI_ISL_410721:0.0000010354)100:0.0752917705,(((MN996532:0.0140288906,MZ081381:0.0080363758)94:0.0037498841,((NC_045512:0.0000010354,MT270102:0.0000010354)44:0.0000010354,(MZ340504:0.0000010354,OK435285:0.0003557273)16:0.0000010354)100:0.0058624285)99:0.0105278292,MW251308:0.0202545072)100:0.0217736562)98:0.0438389680)100:0.0411972404,LC556375:0.1080577717)98:0.0302117179,(((AY572035:0.0014221886,NC_004718:0.0000010354)100:0.0077509855,(((DQ071615:0.0068039559,MK211375:0.0043731442)98:0.0033594854,KF367457:0.0057363338)56:0.0008992748,MW703458:0.0184154205)79:0.0036764292)100:0.0219399875,((KJ473811:0.0149505668,(KJ473812:0.0005834830,KJ473813:0.0022357726)96:0.0022862556)100:0.0384807522,(KJ473814:0.0412722457,(MG772933:0.0255881182,MG772934:0.0293646249)100:0.0240987066)75:0.0062748491)89:0.0154093381)98:0.0292979091)99:0.0575528914,NC_014470:0.0578385135)100:0.6436401617,(NC_030886:0.1936074385,NC_009021:0.2913659197)100:0.6362219781)100:0.6508518461,MK907286:0.0459014628)72:0.0426870680,(MW246802:0.0282532487,NC_039207:0.0334260277)100:0.0716407957)91:0.1099896071,((((KC869678:0.0395852448,((((KJ614529:0.0003505874,(OK094448:0.0000010354,OP866287:0.0000010354)100:0.0042227318)94:0.0003471956,NC_038294:0.0006963216)82:0.0000010354,NC_019843:0.0010453467)91:0.0003813971,MT226606:0.0017200049)100:0.0351267545)99:0.0244513196,NC_034440:0.0419496901)100:0.0766568677,(KX442565:0.0827634658,(LC663783:0.0481718734,ON325307:0.0517914142)100:0.0327250593)100:0.0468526323)42:0.0249279484,ON378807:0.0880311356)81:0.0327883799)99:0.0710785068,((NC_009020:0.0168041897,EF065510:0.0153917480)98:0.0041926967,KJ473820:0.0124374939)100:0.1209447360)100:0.1290256097,((KJ473822:0.0113548086,(NC_009019:0.0157977601,MN611519:0.0127664873)100:0.0059938421)100:0.0240811115,KU182965:0.0346272486)99:0.0301612030)100:0.0479272403,ON745165:0.0228308052)100:0.0125220574)100:0.0045234116)28:0.0000010354,GWHBIUM01000001:0.0000010354);
